# Supplementary material for: Lysosomal cathepsin creates chimeric epitopes for diabetogenic CD4 T cells via transpeptidation
Source: J Exp Med. 2020 Oct 23;218(2):e20192135. doi: 10.1084/jem.20192135 (PMC7590512; doi:10.1084/jem.20192135)
Supplement: Data S1 — lists the library peptides with a randomized four–amino acid N-terminal extension to WE14 selected by the BCD-2.5 TCR. [file JEM_20192135_DataS1.xlsx]

## Sheet: Description
Supplemental Spreadsheet 1 : Four N-terminal amino acids fused to WSRMDQ selected by the BDC-2.5 TCR
Baculovirus DNA from the BDC-2.5 enriched virus encoded peptide library in Figure 1C, was used to determine the sequences of the amino acids selected at p1 to p4 fused to WSRMDQ in the IAg7 bound epitopes. The sequences are listed in order of their frequency in the sequencing data, truncating the list at sequences with a frequency of <10.

## Sheet: Unique sequences 
p1-4	freq
LTSL	13607
NVPV	5616
LLGS	5120
SVGV	2872
QRCI	2606
RAVL	2071
LFPF	1561
SLPL	1303
TLCI	1070
DRGL	1049
SAPL	1002
SLGM	937
HGTL	930
LRGL	930
MSPV	845
MLAV	843
AMSV	841
MLPS	815
FDPL	812
LIPW	800
RDSW	753
RWPC	735
TRPC	733
KMPI	696
HTPM	683
TCPV	646
DLGL	618
YRPC	609
LRSV	596
RVGC	594
RMGG	593
LHPF	587
FISM	564
LYPL	558
RLSL	547
KLAL	517
LLAL	516
TQTT	494
LLSL	493
SLAL	488
MGPC	452
TRYM	446
LLGI	443
IVPS	430
MLST	429
VLSV	424
QYPL	417
GIPV	412
HMPA	410
KVPN	404
SHTT	402
QQPL	398
LLSI	394
AMPV	393
NSPT	393
TISI	377
VLSL	376
LLGL	375
MMPV	367
VMAM	367
ESPV	364
QRSL	360
VHPI	346
CLLL	340
GYPV	340
VLTL	338
LAPL	328
SLTV	328
LMGA	325
LSPT	323
RIGV	320
RQTV	308
VVPV	307
KRPM	305
RLGL	304
ALSL	301
QLSL	298
MRLV	291
SYPV	291
YMDI	289
SVSL	288
AQSI	285
NMPA	281
QIGG	281
YLSL	281
TRCV	276
AIAT	274
TLCS	271
SYAV	268
VSPT	268
LRPT	265
TYPT	264
IYPA	263
MYPT	261
HMGM	260
WMAL	259
RVGL	256
SISA	254
DRPV	253
TQPS	251
HIPC	244
KICV	241
HATL	239
TWRI	239
LMLL	235
TMGT	235
VFPI	235
MISM	234
SRPV	234
PMPC	233
NLLV	231
ELSI	230
MVPV	230
RRGT	229
LVEL	226
LRPV	225
QLVL	225
RLTL	221
CLPL	216
TDMF	216
VMGL	216
LTPS	214
RLTA	214
RSVV	214
AMVS	212
NYAV	212
LIGL	210
RNAV	208
VLAL	205
ARPS	201
QLLV	201
RAPL	200
RMSM	200
SISV	196
LYTL	195
RRGL	195
THPM	195
LHMV	193
LIGV	193
NRPT	193
SLPC	190
LTGL	189
ALLL	186
AMPF	184
HMTL	184
LQSL	182
LRGV	182
MIPI	181
LMGS	179
ARGL	178
ARVV	178
LITI	178
RLAV	177
LLAV	175
MSGL	174
INPM	172
LVPL	171
VLPL	171
VQGL	170
WRPN	169
YYPV	169
MQGT	168
KLMV	167
LLCL	167
RRSI	166
IRPL	164
LIGT	164
RLCV	164
TAPM	164
FITL	162
MWPL	161
SQIM	161
GVPA	158
AMSM	157
DVPL	157
HLTA	157
MGPI	155
PLAL	155
SLPV	155
VLPT	154
HISL	153
LYGV	153
MYSM	153
EYTL	152
QLSA	150
RRVS	150
RSGF	150
KVSL	149
RYPL	149
VRTL	149
HLEV	148
HMTM	148
FLML	147
QMIM	147
SRPS	147
TNPV	146
GRPA	144
LYSL	144
SMSL	144
WITI	143
ALTL	142
LVPM	142
HLLL	141
LRGT	141
QRPV	140
VVPL	140
LVGL	138
KDYG	137
RNAM	137
AVPL	136
HNPT	136
SAPV	136
MLSC	135
EFPL	134
KLSL	134
CFVE	133
HLTL	133
KLLT	133
SLEV	133
SRLL	133
YRPI	133
FVIV	132
GEAT	132
LIPS	132
YQPT	132
VSQS	131
DVPV	130
FIGM	130
FRAL	129
GLIL	129
RTVV	129
HLSM	128
HYVI	128
MIAL	128
PLLL	128
TSGI	127
IVPV	126
LLSM	125
LLTL	125
LRPA	124
SFGL	124
SLSL	124
HCSL	121
MMGM	121
MWPN	121
NQGL	121
QRTA	121
RRSM	121
WLGV	121
HRET	120
HRLT	119
KIAL	119
RLPT	119
GVPS	117
KLSS	116
RQPS	115
SIGC	115
PTPS	114
RLTC	114
RRTS	114
SRAV	114
VFPF	113
EMNI	112
MVGL	112
RIGG	112
RLGF	111
RRST	111
TISL	111
ITPV	110
FLPV	109
ILGL	109
QCPS	108
ANPL	107
MLML	107
RLTI	106
LMTC	105
AITT	104
LVDV	103
PLCL	103
SRLI	103
RMGP	102
RRVI	102
TMSA	102
VCAV	102
VVPG	102
GMTV	101
TFPV	101
CLSV	100
MRLI	100
ILSG	99
KSTM	99
NVCL	99
VLLL	99
SIPV	98
SLAI	98
TWPT	98
MLPI	97
RMTA	97
TRSV	97
VDLV	97
LFPV	96
LMPL	96
NRHW	96
QQPA	96
RLLV	96
SPNR	96
GLPV	95
KASL	95
LMGV	95
RQCV	95
VHPG	95
AAPL	94
AFPM	94
LGPV	94
QSAC	94
REHA	94
RMPQ	94
RYPC	94
SFPS	94
VTRS	94
YLPS	94
KLGT	93
LFSL	93
LLGT	93
YHTL	93
KATV	92
LVPT	91
MRVS	91
TRPV	91
VVPT	91
CRAS	90
QIST	90
ALAL	89
AWPV	89
RQSM	89
RWPV	89
VREI	89
CYLI	88
FLPI	88
LAAI	88
RLSA	88
SRPL	88
YLSC	88
FPAT	87
HISV	87
KVPM	87
MLEV	87
RRAI	87
SLPT	87
VTPM	87
YAPL	87
HLAT	86
LKCR	86
RVPV	86
VIST	86
VYPV	86
DLCI	85
KLTA	85
LIPV	85
NLAL	85
RMGI	85
SGLI	85
TLPI	85
TSPL	85
MTPT	84
RRSL	84
SFPI	84
FVPI	83
HHLT	82
ILSL	82
QYGV	82
TAPL	82
TNGV	82
VRPC	82
YLPC	82
AQAL	81
IKNM	81
PIPN	81
QLLT	81
REWT	81
SLCL	81
IMPL	80
QLPS	80
RREI	80
TLSL	80
FLTL	79
FRPI	79
KRVT	79
LIDI	79
LIDV	79
TVPT	79
FLSL	78
GLPT	78
HLWI	78
LLGV	78
MISL	78
MLIV	78
SDPV	78
SMPA	78
TSAM	78
VVPI	78
ELAC	77
GTPV	77
HRPC	77
KRCV	77
RISL	77
VCPT	77
VLMV	77
EQAM	76
PNLP	76
VSPW	76
AYGT	75
VVPF	75
GRTT	74
LLPA	74
PLTV	74
QDTA	74
TMSI	74
HSPL	73
TIPV	73
YIGV	73
ARPA	72
HSVL	72
KHTT	72
WPTD	72
ERPV	71
KLGF	70
LVGA	70
KQTL	69
NLGA	69
QMDI	69
TRSL	69
TYPC	69
ASGV	68
HLMT	68
MAPV	68
TLTV	68
YAGT	68
HTLA	67
IRPA	67
LMSV	67
SYVI	67
TIGA	67
VWPA	67
DQIV	66
HLMV	66
HLSI	66
HTPL	66
IVGT	66
LTDL	66
MAIL	66
MLAI	66
RHTS	66
RLVL	66
RWSL	66
TVAM	66
GIPC	65
IQSV	65
IRPN	65
KLAV	65
LSSV	65
LTGM	65
MMTH	65
RLSI	65
SMLL	65
TEES	65
VRPA	65
GHMS	64
LLVL	64
LMLT	64
LRSL	64
LRTT	64
SRSL	64
SRVT	64
YISM	64
YRVT	64
ASEL	63
LRPM	63
LVGM	63
MRMV	63
SHLT	63
VQPS	63
MLPF	62
MYHS	62
NRPM	62
QSCL	62
SLSV	62
SYTL	62
VMTV	62
CCMV	61
FVPV	61
ILTL	61
LISI	61
LMAV	61
QFGA	61
QWSI	61
RLAM	61
RLMV	61
RWAV	61
VQPV	61
HFTI	60
LNGA	60
LREA	60
SRPM	60
TQIL	60
TRGL	60
VYPL	60
YLAL	60
YQDI	60
LVPF	59
MCVM	59
MIRV	59
QRLT	59
QWAT	59
SLLV	59
TLCL	59
TRVL	59
WSET	59
DLST	58
HLSA	58
LLTC	58
LMSL	58
LRPF	58
MAPF	58
MRPS	58
PRVV	58
RHSL	58
RQGT	58
TMPC	58
TSPA	58
VRLT	58
ALCT	57
ARPV	57
CLGM	57
ELSV	57
FTIV	57
FVSV	57
QYLL	57
RMSF	57
SLTL	57
YLGV	57
YLST	57
AAPM	56
AHLD	56
AYPF	56
HLVL	56
IRPV	56
KHMM	56
LQST	56
MMCT	56
MRLT	56
RMGT	56
RMVL	56
GMTM	55
HVPG	55
KSCQ	55
PLSL	55
RASL	55
RMSA	55
RVPL	55
SLLL	55
SLPS	55
SMPS	55
TFGT	55
TSPI	55
TYPL	55
VFPL	55
VFSV	55
EFAA	54
ELLI	54
GTLM	54
HLLS	54
MNPQ	54
RQAV	54
RRPL	54
RRVV	54
SSPA	54
TLSV	54
TVPV	54
AHAT	53
HCPM	53
HQPL	53
KLGA	53
KNPV	53
LLPS	53
NLHI	53
RRTV	53
SLTI	53
DMVI	52
HRHT	52
LMEL	52
LRTL	52
LVPE	52
NRHA	52
QFTT	52
QLGL	52
RVGT	52
SYPS	52
VGPC	52
VNPL	52
VYPS	52
YLGA	52
ARPM	51
AVPP	51
CRAL	51
FFTE	51
FIVP	51
LLGF	51
MMVL	51
NLPL	51
PRTL	51
RHPM	51
SRPA	51
YLPV	51
FLFS	50
GTPL	50
IRPG	50
KHTA	50
LDRV	50
MEDV	50
PMYS	50
PSLT	50
RLIL	50
TLAV	50
TMCL	50
VSKM	50
ALSM	49
CSAI	49
FYPF	49
GFPM	49
HINL	49
KHSS	49
LLPW	49
LPPV	49
LTPI	49
LWPL	49
MIEL	49
TIPT	49
ARST	48
ATYI	48
GLVI	48
GYNT	48
IKRR	48
LIST	48
MITM	48
QLNV	48
TRPL	48
TYPV	48
FLGV	47
HFPF	47
IFTD	47
LQPW	47
QGAL	47
QLPT	47
RLTV	47
SASV	47
SPWV	47
SSAM	47
SSPT	47
TQCV	47
TRTM	47
TVAV	47
VSHS	47
VWPV	47
WVGA	47
YAAV	47
DLPL	46
FVLL	46
HSVV	46
ISDS	46
KTPL	46
LALL	46
LIAV	46
LPVG	46
MHPI	46
RQVL	46
RYGI	46
TRPN	46
TYQV	46
VLGT	46
AFPL	45
EYLV	45
FSRR	45
GVTV	45
HSWN	45
IGPV	45
KPTY	45
MAGL	45
MPVG	45
SMCL	45
TSRM	45
TYAL	45
VFAP	45
WGNP	45
YIAL	45
YLSM	45
YNGC	45
YQPV	45
AHFF	44
CRPL	44
FMVL	44
FTQS	44
KLTV	44
LIEL	44
LRAL	44
LRPI	44
LVGC	44
MVVL	44
NSGM	44
QQTM	44
QYPS	44
RALV	44
RKCL	44
RRGC	44
SISL	44
SNPT	44
TRPM	44
VRAT	44
VTPL	44
WWHL	44
AYPV	43
CWPC	43
LNPS	43
RMTT	43
RSVL	43
VFPT	43
VHPL	43
WMVI	43
YMLA	43
AHVG	42
ALSS	42
FVVV	42
HSCF	42
LLPV	42
LMTL	42
LTFI	42
LVAL	42
MVNW	42
NFGV	42
NVPM	42
QLAL	42
QRPS	42
RIGT	42
RYTP	42
SSPM	42
SVAV	42
WCPL	42
ASII	41
AYAV	41
ELVI	41
GIQL	41
HLSL	41
ITPA	41
LLPL	41
LVPW	41
MMSA	41
NYPC	41
PLSV	41
RMLL	41
SNPI	41
SRCT	41
TIGM	41
TMAM	41
TTGM	41
TTPI	41
VCLL	41
YLCL	41
YRPV	41
EWAL	40
GRPV	40
IPPI	40
KFLS	40
LFVL	40
LLSS	40
RMTM	40
RVTS	40
TYEL	40
VAAV	40
ANPV	39
ARCS	39
CISV	39
DAAI	39
EHPV	39
GVGA	39
KFSL	39
KLEN	39
LMPC	39
QCGT	39
RISM	39
RMTS	39
RVSL	39
RYRL	39
TREL	39
WYTM	39
YPDA	39
AWRM	38
EHMA	38
GMVM	38
LALT	38
MSFA	38
PMPS	38
RLGA	38
RLPL	38
RVML	38
VLLM	38
WLSA	38
YPPV	38
AAPS	37
ARPT	37
GMPL	37
GVFR	37
KITM	37
KRCL	37
LLPM	37
LTAL	37
LTPC	37
MSNL	37
NWPL	37
QLGV	37
QMTV	37
QTIR	37
RQSL	37
SMAS	37
SSSV	37
VFPS	37
VGVL	37
VLWV	37
YLVV	37
AVEL	36
CAFV	36
CMTL	36
HSPI	36
IMST	36
LTPW	36
MAPT	36
MGSW	36
MHLT	36
PICL	36
RISQ	36
SNTF	36
SWSL	36
TMSV	36
VCPM	36
VRLL	36
ASFF	35
CLAL	35
CRLM	35
CRSL	35
ELAL	35
GSPA	35
HLPS	35
IIVV	35
LMTT	35
LQAF	35
LQRA	35
LSPM	35
MLEQ	35
QHTT	35
QSMI	35
RFPN	35
RISS	35
RSPI	35
RYGV	35
SHTS	35
SQVL	35
TFGL	35
TRGV	35
TTIL	35
WMSL	35
APLV	34
CLVL	34
CRVL	34
CVGL	34
ERER	34
FRPL	34
HLST	34
IRKF	34
KSPT	34
LARL	34
LTSS	34
NSCL	34
RLGS	34
RMPA	34
SLEL	34
SMAL	34
TATV	34
TRLV	34
ARGI	33
AYPA	33
CIPP	33
CQPA	33
EESS	33
GLGT	33
IALV	33
IESL	33
LAPC	33
LISV	33
LITV	33
LPGS	33
LWTR	33
MGAL	33
MQTT	33
MTPM	33
NSFT	33
NSVH	33
QRQL	33
RMVT	33
RQPV	33
RRWL	33
RSPV	33
RVMV	33
RWSV	33
RYSL	33
STPT	33
SYAM	33
TWPV	33
VRYA	33
YSTV	33
AAIV	32
AIPS	32
AWPT	32
CLPV	32
DNPV	32
ELCC	32
FLQY	32
GHPL	32
HGCS	32
HIGC	32
HMEV	32
HQNP	32
ILPS	32
IVPL	32
MHIL	32
NNPT	32
NPAL	32
NRGL	32
PTSL	32
QRTV	32
QTAV	32
RMSC	32
SCPL	32
SKSS	32
SQFC	32
TQGS	32
TSPV	32
VEQL	32
AFAV	31
CDPL	31
DQSI	31
GFPA	31
GVPL	31
HRTP	31
IKMF	31
LCSL	31
LITA	31
LWTL	31
MTPH	31
NLAI	31
NLLL	31
PNGM	31
QCPL	31
QNQQ	31
RIPI	31
RYPV	31
SAPT	31
TYCT	31
VFAF	31
YTPS	31
AFPV	30
ATPI	30
ATTL	30
AYGL	30
CLPC	30
ERPS	30
FMCL	30
FMPW	30
HSPV	30
KSLI	30
LETH	30
LPQA	30
LSTC	30
MQPQ	30
PEHL	30
QRTS	30
RLCM	30
RMTC	30
SEVM	30
SVVI	30
TWPC	30
VKLL	30
VRGT	30
VSAL	30
VSPM	30
ARVL	29
AYSV	29
CFGP	29
IFAS	29
KMII	29
KRTT	29
RFSL	29
RNPL	29
RQSF	29
RRGV	29
RRVC	29
RTSS	29
SLAS	29
SSAL	29
SSRL	29
VPPL	29
VRHA	29
WTAL	29
YMGL	29
DGTL	28
EMLL	28
ESVV	28
EWPV	28
FFTL	28
FSPL	28
GLTL	28
HMAL	28
HSTL	28
ISPA	28
KELL	28
KTTM	28
KYTL	28
LIGC	28
LLSA	28
LLSV	28
MTGV	28
NMVL	28
PFPV	28
PYKG	28
QPPI	28
RMGM	28
SLVL	28
SVSV	28
SYRS	28
TWSP	28
VEAS	28
VHPM	28
VIAS	28
VRPS	28
YMKV	28
ALTC	27
ASPA	27
CELM	27
CHRM	27
CTPS	27
DFPL	27
ERLV	27
ETSV	27
HFPA	27
ICPV	27
KLSF	27
LIGH	27
MLHS	27
MLLM	27
MMPS	27
MWPS	27
NLPV	27
PCNY	27
QMEA	27
QSFH	27
QVPG	27
RCPV	27
RGAV	27
RRAL	27
RTTL	27
RVTL	27
RYPT	27
TMEV	27
VHLL	27
VRPH	27
VTPC	27
AMKF	26
CYPI	26
EHYA	26
GFTI	26
HLPM	26
HLTV	26
KRGS	26
LLGP	26
LMAC	26
LRIV	26
LYGM	26
MIAV	26
MLPV	26
MSRS	26
PISL	26
QRCL	26
RFCA	26
RIPL	26
RLLL	26
RSLI	26
RVAL	26
RVKL	26
RWSS	26
SESL	26
SHEI	26
TIWF	26
TMDV	26
TYPS	26
VCPV	26
VYRL	26
YIPI	26
ALCS	25
ALLT	25
CMML	25
EASR	25
ELPL	25
ERML	25
ERVL	25
EWGV	25
FASF	25
FLPF	25
GLVL	25
GSNI	25
HITL	25
HTGT	25
HVGL	25
KREV	25
LGPL	25
LHPL	25
LMQS	25
LRGS	25
LRLS	25
LVSL	25
LWGL	25
MLIL	25
MSVC	25
MTPI	25
NVPA	25
NWLP	25
PHLT	25
PLGT	25
QRPW	25
RASP	25
RFQP	25
RIER	25
RNCL	25
RQSS	25
RVPC	25
SERS	25
SLGS	25
SLTT	25
SNVL	25
SRSM	25
STKL	25
SVPN	25
TMPS	25
TVPS	25
WQAF	25
WVPY	25
YEFL	25
APPL	24
CVPV	24
DRAV	24
EVWM	24
FRPT	24
GLCL	24
GVSH	24
HLSQ	24
LMAM	24
LMPF	24
MLGM	24
MVPS	24
MWPV	24
NMPV	24
PASV	24
QHCI	24
QVAI	24
RAPN	24
RNEL	24
RYPS	24
SFLL	24
SQDC	24
TLPS	24
TMPL	24
TTPM	24
TYLS	24
VCLQ	24
VLHS	24
YGWS	24
YREL	24
YRSG	24
ALGS	23
CHVV	23
DISL	23
EDTV	23
EERV	23
EGLT	23
EHPM	23
FALL	23
FLIW	23
FLNL	23
FVGA	23
HPPL	23
LIAL	23
LLTM	23
LVRV	23
NAPL	23
NGPV	23
NSFV	23
QACM	23
QRST	23
RAGL	23
RFAV	23
RFCV	23
RFSQ	23
RLAL	23
RNPI	23
RNSL	23
RRAV	23
SHPS	23
SHRT	23
SLGL	23
SSAF	23
SSCI	23
TGAL	23
THIR	23
TNWL	23
TTPL	23
TVGL	23
TYCL	23
TYGA	23
VFGM	23
VIEV	23
VLLT	23
VPFG	23
WLGL	23
YQDL	23
YSKV	23
YSPT	23
ALGL	22
AMVT	22
CSSL	22
ERIL	22
FIGA	22
FSHS	22
GTRL	22
HLFV	22
IHPA	22
KECN	22
KIPF	22
LAAV	22
LKSS	22
LPYI	22
LRPY	22
LSPF	22
LTLG	22
MAGM	22
MHPM	22
MLTV	22
PFCL	22
QFAV	22
QFSF	22
QKPT	22
RHVV	22
RLFV	22
RVIR	22
SHET	22
SLHL	22
TLLA	22
TSIV	22
TTRV	22
VEQT	22
VHPV	22
VVKT	22
WYSV	22
YLRL	22
YMAL	22
YRLT	22
AHTS	21
ALRI	21
CADL	21
EFLL	21
FATL	21
FSAV	21
GFRS	21
GTVL	21
HGTM	21
HLPC	21
HMSL	21
IIAV	21
ILAA	21
ILSM	21
IQNP	21
ISVT	21
KITL	21
KLML	21
KLWI	21
LLCP	21
LLTT	21
LRAC	21
LSVM	21
LWPF	21
MITL	21
MSIS	21
MSVV	21
NLSL	21
PDWS	21
PLGV	21
PRSL	21
PWTL	21
QFAS	21
QFTV	21
QMGG	21
QMVL	21
RLLM	21
RVPA	21
RVTP	21
SCAI	21
SLGA	21
SPPL	21
TREV	21
TSVL	21
VLAV	21
VSDD	21
WMGL	21
YAPV	21
CLSL	20
CRPV	20
CVFA	20
FLSF	20
FMEV	20
GRAT	20
GSIV	20
HELC	20
HLTT	20
HRPH	20
HTLR	20
HYSA	20
IRIL	20
ISRA	20
KARV	20
KFTI	20
LATS	20
LCKT	20
LFAI	20
LLTV	20
LMAT	20
LMYC	20
LTPH	20
LTYN	20
LVAA	20
LVPI	20
LYGC	20
MITF	20
MSLC	20
MSVI	20
NLGT	20
NLPA	20
NLPM	20
NLQY	20
NSPC	20
PLTL	20
PRVL	20
QFLS	20
QMSA	20
QTGV	20
QYNL	20
RVKS	20
SGRY	20
SLLC	20
SMLT	20
TRAV	20
TRIL	20
TRST	20
TSLL	20
TSTL	20
TTDM	20
VLGA	20
VMGA	20
VSFV	20
YEPA	20
ALST	19
ARLI	19
ARTV	19
CLQS	19
EAPV	19
EECS	19
EILW	19
ERCS	19
FAAS	19
FANF	19
FRSL	19
FYPN	19
GFPW	19
GHMV	19
GRNY	19
HMPH	19
IFTV	19
ISLS	19
KNYI	19
KQPM	19
KSFR	19
LASL	19
LCTL	19
LMSP	19
LNSA	19
LQGL	19
LRTM	19
LVPV	19
LVWS	19
MAVL	19
NAPV	19
NRGA	19
PVSL	19
QIQN	19
QLGF	19
QMGQ	19
QYPN	19
RKSS	19
RLTM	19
RLVV	19
RRTI	19
RSCL	19
RSGV	19
SERV	19
SLPA	19
SMGL	19
STEL	19
STSL	19
SWCL	19
TIAI	19
TIGV	19
TIPF	19
TLGS	19
TQIV	19
TRAT	19
TRLT	19
TWFM	19
VEAD	19
VLPS	19
VLSC	19
VRAD	19
VTLL	19
VVTP	19
YGPY	19
YHRV	19
YTAL	19
AGKS	18
ALGM	18
ALIM	18
ALMV	18
ALPT	18
AMCL	18
ARSL	18
ASEM	18
ATPV	18
CQPS	18
DSSP	18
ERIV	18
EWNV	18
FALI	18
FHCP	18
HRSS	18
HVAF	18
IGLT	18
ILVF	18
KCLL	18
LAST	18
LIGF	18
LTDC	18
MAPA	18
MDRI	18
MIAS	18
MILP	18
MISS	18
MLWY	18
MRRM	18
MWID	18
NRPS	18
PNIP	18
QPVR	18
QVPW	18
RANA	18
RHPS	18
RKSR	18
RNTF	18
RRCH	18
RRPC	18
RTPS	18
RWST	18
RYGT	18
SGLL	18
SLNT	18
SMVV	18
SSCL	18
SSGL	18
SSMT	18
SSNS	18
SVPM	18
TMGS	18
TRVI	18
TTWA	18
TVFL	18
VDRV	18
VLNT	18
WSGY	18
YLTL	18
AAPI	17
ALLV	17
AQVA	17
ARPL	17
CAVM	17
DLPV	17
DSLL	17
EFCL	17
ELMV	17
ENGV	17
FFPF	17
FFPV	17
FLWI	17
FQST	17
FYTA	17
GKGL	17
GMIL	17
GMQP	17
GQCV	17
IGFL	17
IWLM	17
KCKI	17
KIST	17
KMPY	17
LCPV	17
LEPI	17
LISQ	17
LLYS	17
LMPP	17
LSTV	17
LTTM	17
LVGG	17
LVSV	17
LWAI	17
LYST	17
MQLT	17
MRCT	17
NFLH	17
NLPS	17
PARL	17
PFVL	17
PRPT	17
QANK	17
QDAT	17
QLLM	17
QMVV	17
QTPL	17
RMVF	17
RNLG	17
RQTM	17
RTVI	17
SGPL	17
SKEI	17
SVPV	17
SWTL	17
SYRV	17
TAYC	17
TMLM	17
TVPF	17
TVSA	17
VETI	17
VKML	17
VLLG	17
VLLP	17
VVPA	17
WFPL	17
WLTT	17
YAVV	17
AGPL	16
AGWV	16
ALAS	16
CAAA	16
CLAT	16
CLEV	16
CQRF	16
DSPV	16
ESGC	16
FISL	16
FLPN	16
FNPV	16
FRSP	16
FVAL	16
FVLV	16
GTGC	16
HLPY	16
HQRL	16
HVPV	16
ILPC	16
IMPP	16
IMSL	16
KCPN	16
KESL	16
KISL	16
KIWP	16
KMSV	16
LFFE	16
LLML	16
LMFV	16
LRLV	16
LVSM	16
LYGS	16
MDYL	16
MEPA	16
MRAC	16
MRFG	16
MSAS	16
MTGM	16
MVIP	16
NCPI	16
NMPL	16
NPPL	16
NRGT	16
NSIV	16
PCAL	16
PSMA	16
PVPL	16
QAGI	16
QFGP	16
QGPS	16
QLEL	16
QNGH	16
QRAV	16
QRVA	16
QWCL	16
QWRT	16
QYLM	16
RCTH	16
RGHL	16
RISC	16
RLGG	16
RLTT	16
RMAV	16
RTPV	16
RYMV	16
SFDN	16
SIAL	16
SLIT	16
SMSS	16
SNLN	16
SRKS	16
SVGL	16
TENY	16
TGPL	16
TLGL	16
TLQA	16
TVPI	16
VAWL	16
VLPV	16
VRSA	16
VSSP	16
VSVA	16
VYKV	16
WMPY	16
WNPI	16
YIGF	16
YLGL	16
YMLM	16
YSGA	16
YTGL	16
ALAV	15
ASVA	15
AYCT	15
CKPS	15
CPPL	15
EIWD	15
ETPS	15
FKSV	15
FLAL	15
FLPW	15
GLAL	15
GLTV	15
GQSE	15
GRPL	15
GRVM	15
GSSC	15
GSYL	15
GYRK	15
HLLP	15
HRFS	15
IARA	15
KAST	15
KFRL	15
KIAM	15
KRSL	15
KYGG	15
LCPC	15
LFPL	15
LGPP	15
LGTF	15
LHQW	15
LIPL	15
LLAT	15
LLDV	15
LSCL	15
LSRL	15
LTWV	15
LYGL	15
MHLP	15
MLAW	15
MRPH	15
MRSS	15
MSKI	15
MSLV	15
MVNL	15
MVSL	15
PIAL	15
PLPT	15
PYSA	15
QKTV	15
RAGM	15
RPPI	15
RQPI	15
RTLA	15
SLML	15
SLSS	15
SSNA	15
SVSA	15
TVLM	15
VAST	15
VFWP	15
VLRS	15
VNPI	15
VNPM	15
VRAV	15
WHVL	15
WSTV	15
YATL	15
YLSV	15
YSRF	15
AAFD	14
AMEA	14
ARCL	14
ARML	14
ASPL	14
ATKT	14
AWPS	14
AWTL	14
AYPI	14
CSKI	14
CVSL	14
CWTL	14
DGRE	14
DPQS	14
ESQA	14
ETNL	14
FIPN	14
FIVV	14
FPAC	14
FSFT	14
FSTL	14
GIPL	14
GMGP	14
GREM	14
GRLT	14
HALF	14
HRLC	14
IERP	14
IQPA	14
IQSP	14
IVPI	14
IYAL	14
KFTV	14
KGLV	14
KLLV	14
KMTL	14
KRSD	14
KSGL	14
LCLI	14
LDAW	14
LGPI	14
LKVI	14
LLCA	14
LLSC	14
LMEI	14
LMSQ	14
LREP	14
LYPW	14
MLPA	14
MMCP	14
MMDD	14
NNIV	14
PKHI	14
PLPF	14
QMGL	14
QVVS	14
QYAF	14
RHIV	14
RIST	14
RLGC	14
RLPI	14
RMCS	14
RNAL	14
RRMC	14
RRTL	14
RVHA	14
SAHT	14
SAPP	14
SIGY	14
SLCA	14
SLSM	14
SSPL	14
SSVV	14
SYGA	14
TIGL	14
TRGI	14
TVLF	14
TVSV	14
VSPI	14
VVAW	14
VYCG	14
WRLC	14
WSFS	14
YCTP	14
YRAS	14
YSLP	14
YSTT	14
YTWK	14
ACIM	13
AFET	13
AIPC	13
ALLS	13
ARLA	13
ARNR	13
AVGL	13
AWHV	13
DLLL	13
DLSV	13
DTQL	13
EANL	13
FLYY	13
FNSA	13
FRPV	13
FRST	13
GCPI	13
GLLV	13
GYNF	13
HFEL	13
HNFN	13
HSLL	13
HVPQ	13
IDFT	13
ILSV	13
IRSY	13
KEVK	13
KYPL	13
LAPT	13
LCLL	13
LFHC	13
LLLL	13
LRDV	13
LSTL	13
LTAT	13
LVAV	13
MAEL	13
MLLL	13
MRVF	13
MSPS	13
NTAR	13
PDGL	13
PDMW	13
PEPV	13
PIAV	13
PTFC	13
QLPN	13
QVNL	13
REQM	13
RESA	13
RHNV	13
RKCD	13
RLAC	13
RLPN	13
RLRA	13
RTAR	13
RTNA	13
RVGQ	13
RVVI	13
RWTM	13
SARL	13
SGLS	13
SPIG	13
SQPM	13
SRAS	13
STHY	13
TFLV	13
TTSA	13
TTSL	13
TWTL	13
VKYT	13
VLET	13
VRSL	13
VSIL	13
VSSC	13
VTGP	13
WIEH	13
WRPF	13
WSES	13
WYRV	13
YKVM	13
YLAM	13
YLPA	13
YRMP	13
YTPA	13
YVSC	13
AALL	12
AGWL	12
ALLA	12
ALPL	12
ALSP	12
ATST	12
CNPT	12
CQAG	12
CQWC	12
CTVR	12
DGFV	12
DPML	12
ELGV	12
FDHK	12
FQPA	12
GFPI	12
GRLV	12
GYPT	12
HKSC	12
HLPL	12
HLSV	12
HQSM	12
HRAV	12
HRPL	12
HWPL	12
ILLT	12
IRSL	12
ISPV	12
IYVL	12
KLWL	12
KYNF	12
LATL	12
LCPP	12
LFKL	12
LHSR	12
LISH	12
LISM	12
LITL	12
LLRV	12
LMTV	12
LRGM	12
LRPS	12
LRVT	12
LSSF	12
LSSM	12
LTIV	12
LTLV	12
LTRF	12
LVDL	12
LVRA	12
LYPC	12
MEAL	12
MGSH	12
MITA	12
MLMS	12
MLPG	12
MRHA	12
MRLS	12
MSYH	12
MTQY	12
NLTR	12
PCPM	12
PLEI	12
PWPV	12
QKIR	12
QMCL	12
QMIL	12
QMSS	12
QSWV	12
QWLV	12
QYLV	12
RAFV	12
RCMT	12
RDAG	12
REIL	12
RLNT	12
RLWV	12
RMVQ	12
RPSR	12
RREV	12
RTTA	12
SCSC	12
SCYL	12
SEST	12
SIVI	12
SLLT	12
SNNS	12
STPM	12
SVAS	12
TAVV	12
TCAS	12
TLAS	12
TLEV	12
TLNA	12
TLQP	12
[truncated: 262 more rows]
