# Supplementary material for: Lysosomal cathepsin creates chimeric epitopes for diabetogenic CD4 T cells via transpeptidation
Source: J Exp Med. 2020 Oct 23;218(2):e20192135. doi: 10.1084/jem.20192135 (PMC7590512; doi:10.1084/jem.20192135)
Supplement: Data S3 — lists all of the possible chimeric peptides that could be formed between the two input peptides in the Cat-L digestions in Figs. 4 and 7. [file JEM_20192135_DataS3.xlsx]

## Sheet: Description
Supplemental Spreadsheet 3: Databases of all possible unique chimeric peptides for the CatL digestions in Fig. 4 & 7
At the top of each column, the 2 peptides (peptide 1 and peptide 2) input into the disgestion are shown.
Below that are listed all of the chimeric peptide possible between the two peptides that:
1. Require a cleavage within one of the peptides to create an acceptor
2. Create a new peptide not found in either peptide 1 or peptide 2

## Sheet: Peptide Databases
Chimeric Peptides	Chimeric Peptides	Chimeric Peptides	Chimeric Peptides	Chimeric Peptides	Chimeric Peptides	Chimeric Peptides
Input Peptide 1: DLQTLALEVAQQ	Input Peptide 1: LDETIALQTKNK	Input Peptide 1: VSNTLTLSNGLE	Input peptide 1: ELQDLALQGAKE	Input Peptide 1: DERILSILRHQN	Input Peptide 1: DLQTLALEVAQQ	Input Peptide 1: DLQTLALEVAQQ
Input Peptide 2: WSRMDQLAK	Input Peptide 2: WSRMDQLAK	Input Peptide 2: WSRMDQLAK	Input peptide 2: WSRMDQLAK	Input Peptide 2: WSRMDQLAK	Input Peptide 2: NAARDPNR	Input Peptide 2: NAAGDPNR
DWSRMDQLAK	LWSRMDQLAK	VWSRMDQLAK	EWSRMDQLAK	DWSRMDQLAK	DNAARDPNR	DNAAGDPNR
DSRMDQLAK	LSRMDQLAK	VSRMDQLAK	ESRMDQLAK	DSRMDQLAK	DAARDPNR	DAAGDPNR
DRMDQLAK	LRMDQLAK	VRMDQLAK	ERMDQLAK	DRMDQLAK	DARDPNR	DAGDPNR
DMDQLAK	LMDQLAK	VMDQLAK	EMDQLAK	DMDQLAK	DRDPNR	DGDPNR
DDQLAK	LDQLAK	VDQLAK	EDQLAK	DDQLAK	DDPNR	DDPNR
DQLAK	LQLAK	VQLAK	EQLAK	DQLAK	DPNR	DPNR
DLAK	LLAK	VLAK	ELAK	DLAK	DNR	DNR
DAK	LAK	VAK	EAK	DAK	DR	DR
DK	LK	VK	EK	DK	DLNAARDPNR	DLNAAGDPNR
DLWSRMDQLAK	LDWSRMDQLAK	VSWSRMDQLAK	ELWSRMDQLAK	DEWSRMDQLAK	DLAARDPNR	DLAAGDPNR
DLSRMDQLAK	LDSRMDQLAK	VSSRMDQLAK	ELSRMDQLAK	DESRMDQLAK	DLARDPNR	DLAGDPNR
DLRMDQLAK	LDRMDQLAK	VSRMDQLAK	ELRMDQLAK	DERMDQLAK	DLRDPNR	DLGDPNR
DLMDQLAK	LDMDQLAK	VSMDQLAK	ELMDQLAK	DEMDQLAK	DLDPNR	DLDPNR
DLDQLAK	LDDQLAK	VSDQLAK	ELDQLAK	DEDQLAK	DLPNR	DLPNR
DLQLAK	LDQLAK	VSQLAK	ELQLAK	DEQLAK	DLNR	DLNR
DLLAK	LDLAK	VSLAK	ELLAK	DELAK	DLR	DLR
DLAK	LDAK	VSAK	ELAK	DEAK	DLQNAARDPNR	DLQNAAGDPNR
DLK	LDK	VSK	ELK	DEK	DLQAARDPNR	DLQAAGDPNR
DLQWSRMDQLAK	LDEWSRMDQLAK	VSNWSRMDQLAK	ELQWSRMDQLAK	DERWSRMDQLAK	DLQARDPNR	DLQAGDPNR
DLQSRMDQLAK	LDESRMDQLAK	VSNSRMDQLAK	ELQSRMDQLAK	DERSRMDQLAK	DLQRDPNR	DLQGDPNR
DLQRMDQLAK	LDERMDQLAK	VSNRMDQLAK	ELQRMDQLAK	DERRMDQLAK	DLQDPNR	DLQDPNR
DLQMDQLAK	LDEMDQLAK	VSNMDQLAK	ELQMDQLAK	DERMDQLAK	DLQPNR	DLQPNR
DLQDQLAK	LDEDQLAK	VSNDQLAK	ELQDQLAK	DERDQLAK	DLQNR	DLQNR
DLQQLAK	LDEQLAK	VSNQLAK	ELQQLAK	DERQLAK	DLQR	DLQR
DLQLAK	LDELAK	VSNLAK	ELQLAK	DERLAK	DLQTNAARDPNR	DLQTNAAGDPNR
DLQAK	LDEAK	VSNAK	ELQAK	DERAK	DLQTAARDPNR	DLQTAAGDPNR
DLQK	LDEK	VSNK	ELQK	DERK	DLQTARDPNR	DLQTAGDPNR
DLQTWSRMDQLAK	LDETWSRMDQLAK	VSNTWSRMDQLAK	ELQDWSRMDQLAK	DERIWSRMDQLAK	DLQTRDPNR	DLQTGDPNR
DLQTSRMDQLAK	LDETSRMDQLAK	VSNTSRMDQLAK	ELQDSRMDQLAK	DERISRMDQLAK	DLQTDPNR	DLQTDPNR
DLQTRMDQLAK	LDETRMDQLAK	VSNTRMDQLAK	ELQDRMDQLAK	DERIRMDQLAK	DLQTPNR	DLQTPNR
DLQTMDQLAK	LDETMDQLAK	VSNTMDQLAK	ELQDMDQLAK	DERIMDQLAK	DLQTNR	DLQTNR
DLQTDQLAK	LDETDQLAK	VSNTDQLAK	ELQDDQLAK	DERIDQLAK	DLQTR	DLQTR
DLQTQLAK	LDETQLAK	VSNTQLAK	ELQDQLAK	DERIQLAK	DLQTLNAARDPNR	DLQTLNAAGDPNR
DLQTLAK	LDETLAK	VSNTLAK	ELQDLAK	DERILAK	DLQTLAARDPNR	DLQTLAAGDPNR
DLQTAK	LDETAK	VSNTAK	ELQDAK	DERIAK	DLQTLARDPNR	DLQTLAGDPNR
DLQTK	LDETK	VSNTK	ELQDK	DERIK	DLQTLRDPNR	DLQTLGDPNR
DLQTLWSRMDQLAK	LDETIWSRMDQLAK	VSNTLWSRMDQLAK	ELQDLWSRMDQLAK	DERILWSRMDQLAK	DLQTLDPNR	DLQTLDPNR
DLQTLSRMDQLAK	LDETISRMDQLAK	VSNTLSRMDQLAK	ELQDLSRMDQLAK	DERILSRMDQLAK	DLQTLPNR	DLQTLPNR
DLQTLRMDQLAK	LDETIRMDQLAK	VSNTLRMDQLAK	ELQDLRMDQLAK	DERILRMDQLAK	DLQTLNR	DLQTLNR
DLQTLMDQLAK	LDETIMDQLAK	VSNTLMDQLAK	ELQDLMDQLAK	DERILMDQLAK	DLQTLR	DLQTLR
DLQTLDQLAK	LDETIDQLAK	VSNTLDQLAK	ELQDLDQLAK	DERILDQLAK	DLQTLANAARDPNR	DLQTLANAAGDPNR
DLQTLQLAK	LDETIQLAK	VSNTLQLAK	ELQDLQLAK	DERILQLAK	DLQTLAAARDPNR	DLQTLAAAGDPNR
DLQTLLAK	LDETILAK	VSNTLLAK	ELQDLLAK	DERILLAK	DLQTLAARDPNR	DLQTLAAGDPNR
DLQTLAK	LDETIAK	VSNTLAK	ELQDLAK	DERILAK	DLQTLARDPNR	DLQTLAGDPNR
DLQTLK	LDETIK	VSNTLK	ELQDLK	DERILK	DLQTLADPNR	DLQTLADPNR
DLQTLAWSRMDQLAK	LDETIAWSRMDQLAK	VSNTLTWSRMDQLAK	ELQDLAWSRMDQLAK	DERILSWSRMDQLAK	DLQTLAPNR	DLQTLAPNR
DLQTLASRMDQLAK	LDETIASRMDQLAK	VSNTLTSRMDQLAK	ELQDLASRMDQLAK	DERILSSRMDQLAK	DLQTLANR	DLQTLANR
DLQTLARMDQLAK	LDETIARMDQLAK	VSNTLTRMDQLAK	ELQDLARMDQLAK	DERILSRMDQLAK	DLQTLAR	DLQTLAR
DLQTLAMDQLAK	LDETIAMDQLAK	VSNTLTMDQLAK	ELQDLAMDQLAK	DERILSMDQLAK	DLQTLALNAARDPNR	DLQTLALNAAGDPNR
DLQTLADQLAK	LDETIADQLAK	VSNTLTDQLAK	ELQDLADQLAK	DERILSDQLAK	DLQTLALAARDPNR	DLQTLALAAGDPNR
DLQTLAQLAK	LDETIAQLAK	VSNTLTQLAK	ELQDLAQLAK	DERILSQLAK	DLQTLALARDPNR	DLQTLALAGDPNR
DLQTLALAK	LDETIALAK	VSNTLTLAK	ELQDLALAK	DERILSLAK	DLQTLALRDPNR	DLQTLALGDPNR
DLQTLAAK	LDETIAAK	VSNTLTAK	ELQDLAAK	DERILSAK	DLQTLALDPNR	DLQTLALDPNR
DLQTLAK	LDETIAK	VSNTLTK	ELQDLAK	DERILSK	DLQTLALPNR	DLQTLALPNR
DLQTLALWSRMDQLAK	LDETIALWSRMDQLAK	VSNTLTLWSRMDQLAK	ELQDLALWSRMDQLAK	DERILSIWSRMDQLAK	DLQTLALNR	DLQTLALNR
DLQTLALSRMDQLAK	LDETIALSRMDQLAK	VSNTLTLSRMDQLAK	ELQDLALSRMDQLAK	DERILSISRMDQLAK	DLQTLALR	DLQTLALR
DLQTLALRMDQLAK	LDETIALRMDQLAK	VSNTLTLRMDQLAK	ELQDLALRMDQLAK	DERILSIRMDQLAK	DLQTLALENAARDPNR	DLQTLALENAAGDPNR
DLQTLALMDQLAK	LDETIALMDQLAK	VSNTLTLMDQLAK	ELQDLALMDQLAK	DERILSIMDQLAK	DLQTLALEAARDPNR	DLQTLALEAAGDPNR
DLQTLALDQLAK	LDETIALDQLAK	VSNTLTLDQLAK	ELQDLALDQLAK	DERILSIDQLAK	DLQTLALEARDPNR	DLQTLALEAGDPNR
DLQTLALQLAK	LDETIALQLAK	VSNTLTLQLAK	ELQDLALQLAK	DERILSIQLAK	DLQTLALERDPNR	DLQTLALEGDPNR
DLQTLALLAK	LDETIALLAK	VSNTLTLLAK	ELQDLALLAK	DERILSILAK	DLQTLALEDPNR	DLQTLALEDPNR
DLQTLALAK	LDETIALAK	VSNTLTLAK	ELQDLALAK	DERILSIAK	DLQTLALEPNR	DLQTLALEPNR
DLQTLALK	LDETIALK	VSNTLTLK	ELQDLALK	DERILSIK	DLQTLALENR	DLQTLALENR
DLQTLALEWSRMDQLAK	LDETIALQWSRMDQLAK	VSNTLTLSWSRMDQLAK	ELQDLALQWSRMDQLAK	DERILSILWSRMDQLAK	DLQTLALER	DLQTLALER
DLQTLALESRMDQLAK	LDETIALQSRMDQLAK	VSNTLTLSSRMDQLAK	ELQDLALQSRMDQLAK	DERILSILSRMDQLAK	DLQTLALEVNAARDPNR	DLQTLALEVNAAGDPNR
DLQTLALERMDQLAK	LDETIALQRMDQLAK	VSNTLTLSRMDQLAK	ELQDLALQRMDQLAK	DERILSILRMDQLAK	DLQTLALEVAARDPNR	DLQTLALEVAAGDPNR
DLQTLALEMDQLAK	LDETIALQMDQLAK	VSNTLTLSMDQLAK	ELQDLALQMDQLAK	DERILSILMDQLAK	DLQTLALEVARDPNR	DLQTLALEVAGDPNR
DLQTLALEDQLAK	LDETIALQDQLAK	VSNTLTLSDQLAK	ELQDLALQDQLAK	DERILSILDQLAK	DLQTLALEVRDPNR	DLQTLALEVGDPNR
DLQTLALEQLAK	LDETIALQQLAK	VSNTLTLSQLAK	ELQDLALQQLAK	DERILSILQLAK	DLQTLALEVDPNR	DLQTLALEVDPNR
DLQTLALELAK	LDETIALQLAK	VSNTLTLSLAK	ELQDLALQLAK	DERILSILLAK	DLQTLALEVPNR	DLQTLALEVPNR
DLQTLALEAK	LDETIALQAK	VSNTLTLSAK	ELQDLALQAK	DERILSILAK	DLQTLALEVNR	DLQTLALEVNR
DLQTLALEK	LDETIALQK	VSNTLTLSK	ELQDLALQK	DERILSILK	DLQTLALEVR	DLQTLALEVR
DLQTLALEVWSRMDQLAK	LDETIALQTWSRMDQLAK	VSNTLTLSNWSRMDQLAK	ELQDLALQGWSRMDQLAK	DERILSILRWSRMDQLAK	DLQTLALEVANAARDPNR	DLQTLALEVANAAGDPNR
DLQTLALEVSRMDQLAK	LDETIALQTSRMDQLAK	VSNTLTLSNSRMDQLAK	ELQDLALQGSRMDQLAK	DERILSILRSRMDQLAK	DLQTLALEVAAARDPNR	DLQTLALEVAAAGDPNR
DLQTLALEVRMDQLAK	LDETIALQTRMDQLAK	VSNTLTLSNRMDQLAK	ELQDLALQGRMDQLAK	DERILSILRRMDQLAK	DLQTLALEVAARDPNR	DLQTLALEVAAGDPNR
DLQTLALEVMDQLAK	LDETIALQTMDQLAK	VSNTLTLSNMDQLAK	ELQDLALQGMDQLAK	DERILSILRMDQLAK	DLQTLALEVARDPNR	DLQTLALEVAGDPNR
DLQTLALEVDQLAK	LDETIALQTDQLAK	VSNTLTLSNDQLAK	ELQDLALQGDQLAK	DERILSILRDQLAK	DLQTLALEVADPNR	DLQTLALEVADPNR
DLQTLALEVQLAK	LDETIALQTQLAK	VSNTLTLSNQLAK	ELQDLALQGQLAK	DERILSILRQLAK	DLQTLALEVAPNR	DLQTLALEVAPNR
DLQTLALEVLAK	LDETIALQTLAK	VSNTLTLSNLAK	ELQDLALQGLAK	DERILSILRLAK	DLQTLALEVANR	DLQTLALEVANR
DLQTLALEVAK	LDETIALQTAK	VSNTLTLSNAK	ELQDLALQGAK	DERILSILRAK	DLQTLALEVAR	DLQTLALEVAR
DLQTLALEVK	LDETIALQTK	VSNTLTLSNK	ELQDLALQGK	DERILSILRK	DLQTLALEVAQNAARDPNR	DLQTLALEVAQNAAGDPNR
DLQTLALEVAWSRMDQLAK	LDETIALQTKWSRMDQLAK	VSNTLTLSNGWSRMDQLAK	ELQDLALQGAWSRMDQLAK	DERILSILRHWSRMDQLAK	DLQTLALEVAQAARDPNR	DLQTLALEVAQAAGDPNR
DLQTLALEVASRMDQLAK	LDETIALQTKSRMDQLAK	VSNTLTLSNGSRMDQLAK	ELQDLALQGASRMDQLAK	DERILSILRHSRMDQLAK	DLQTLALEVAQARDPNR	DLQTLALEVAQAGDPNR
DLQTLALEVARMDQLAK	LDETIALQTKRMDQLAK	VSNTLTLSNGRMDQLAK	ELQDLALQGARMDQLAK	DERILSILRHRMDQLAK	DLQTLALEVAQRDPNR	DLQTLALEVAQGDPNR
DLQTLALEVAMDQLAK	LDETIALQTKMDQLAK	VSNTLTLSNGMDQLAK	ELQDLALQGAMDQLAK	DERILSILRHMDQLAK	DLQTLALEVAQDPNR	DLQTLALEVAQDPNR
DLQTLALEVADQLAK	LDETIALQTKDQLAK	VSNTLTLSNGDQLAK	ELQDLALQGADQLAK	DERILSILRHDQLAK	DLQTLALEVAQPNR	DLQTLALEVAQPNR
DLQTLALEVAQLAK	LDETIALQTKQLAK	VSNTLTLSNGQLAK	ELQDLALQGAQLAK	DERILSILRHQLAK	DLQTLALEVAQNR	DLQTLALEVAQNR
DLQTLALEVALAK	LDETIALQTKLAK	VSNTLTLSNGLAK	ELQDLALQGALAK	DERILSILRHLAK	DLQTLALEVAQR	DLQTLALEVAQR
DLQTLALEVAAK	LDETIALQTKAK	VSNTLTLSNGAK	ELQDLALQGAAK	DERILSILRHAK	NDLQTLALEVAQQ	NDLQTLALEVAQQ
DLQTLALEVAK	LDETIALQTKK	VSNTLTLSNGK	ELQDLALQGAK	DERILSILRHK	NADLQTLALEVAQQ	NADLQTLALEVAQQ
DLQTLALEVAQWSRMDQLAK	LDETIALQTKNWSRMDQLAK	VSNTLTLSNGLWSRMDQLAK	ELQDLALQGAKWSRMDQLAK	DERILSILRHQWSRMDQLAK	NAADLQTLALEVAQQ	NAADLQTLALEVAQQ
DLQTLALEVAQSRMDQLAK	LDETIALQTKNSRMDQLAK	VSNTLTLSNGLSRMDQLAK	ELQDLALQGAKSRMDQLAK	DERILSILRHQSRMDQLAK	NAARDLQTLALEVAQQ	NAAGDLQTLALEVAQQ
DLQTLALEVAQRMDQLAK	LDETIALQTKNRMDQLAK	VSNTLTLSNGLRMDQLAK	ELQDLALQGAKRMDQLAK	DERILSILRHQRMDQLAK	NAARDDLQTLALEVAQQ	NAAGDDLQTLALEVAQQ
DLQTLALEVAQMDQLAK	LDETIALQTKNMDQLAK	VSNTLTLSNGLMDQLAK	ELQDLALQGAKMDQLAK	DERILSILRHQMDQLAK	NAARDPDLQTLALEVAQQ	NAAGDPDLQTLALEVAQQ
DLQTLALEVAQDQLAK	LDETIALQTKNDQLAK	VSNTLTLSNGLDQLAK	ELQDLALQGAKDQLAK	DERILSILRHQDQLAK	NAARDPNDLQTLALEVAQQ	NAAGDPNDLQTLALEVAQQ
DLQTLALEVAQQLAK	LDETIALQTKNQLAK	VSNTLTLSNGLQLAK	ELQDLALQGAKQLAK	DERILSILRHQQLAK	NLQTLALEVAQQ	NLQTLALEVAQQ
DLQTLALEVAQLAK	LDETIALQTKNLAK	VSNTLTLSNGLLAK	ELQDLALQGAKLAK	DERILSILRHQLAK	NALQTLALEVAQQ	NALQTLALEVAQQ
DLQTLALEVAQAK	LDETIALQTKNAK	VSNTLTLSNGLAK	ELQDLALQGAKAK	DERILSILRHQAK	NAALQTLALEVAQQ	NAALQTLALEVAQQ
DLQTLALEVAQK	WLDETIALQTKNK	VSNTLTLSNGLK	ELQDLALQGAKK	DERILSILRHQK	NAARLQTLALEVAQQ	NAAGLQTLALEVAQQ
WDLQTLALEVAQQ	WSLDETIALQTKNK	WVSNTLTLSNGLE	WELQDLALQGAKE	WDERILSILRHQN	NAARDLQTLALEVAQQ	NAAGDLQTLALEVAQQ
WSDLQTLALEVAQQ	WSRLDETIALQTKNK	WSVSNTLTLSNGLE	WSELQDLALQGAKE	WSDERILSILRHQN	NAARDPLQTLALEVAQQ	NAAGDPLQTLALEVAQQ
WSRDLQTLALEVAQQ	WSRMLDETIALQTKNK	WSRVSNTLTLSNGLE	WSRELQDLALQGAKE	WSRDERILSILRHQN	NAARDPNLQTLALEVAQQ	NAAGDPNLQTLALEVAQQ
WSRMDLQTLALEVAQQ	WSRMDLDETIALQTKNK	WSRMVSNTLTLSNGLE	WSRMELQDLALQGAKE	WSRMDERILSILRHQN	NQTLALEVAQQ	NQTLALEVAQQ
WSRMDDLQTLALEVAQQ	WSRMDQLDETIALQTKNK	WSRMDVSNTLTLSNGLE	WSRMDELQDLALQGAKE	WSRMDDERILSILRHQN	NAQTLALEVAQQ	NAQTLALEVAQQ
WSRMDQDLQTLALEVAQQ	WSRMDQLLDETIALQTKNK	WSRMDQVSNTLTLSNGLE	WSRMDQELQDLALQGAKE	WSRMDQDERILSILRHQN	NAAQTLALEVAQQ	NAAQTLALEVAQQ
WSRMDQLDLQTLALEVAQQ	WSRMDQLALDETIALQTKNK	WSRMDQLVSNTLTLSNGLE	WSRMDQLELQDLALQGAKE	WSRMDQLDERILSILRHQN	NAARQTLALEVAQQ	NAAGQTLALEVAQQ
WSRMDQLADLQTLALEVAQQ	WDETIALQTKNK	WSRMDQLAVSNTLTLSNGLE	WSRMDQLAELQDLALQGAKE	WSRMDQLADERILSILRHQN	NAARDQTLALEVAQQ	NAAGDQTLALEVAQQ
WLQTLALEVAQQ	WSDETIALQTKNK	WSNTLTLSNGLE	WLQDLALQGAKE	WERILSILRHQN	NAARDPQTLALEVAQQ	NAAGDPQTLALEVAQQ
WSLQTLALEVAQQ	WSRDETIALQTKNK	WSSNTLTLSNGLE	WSLQDLALQGAKE	WSERILSILRHQN	NAARDPNQTLALEVAQQ	NAAGDPNQTLALEVAQQ
WSRLQTLALEVAQQ	WSRMDETIALQTKNK	WSRSNTLTLSNGLE	WSRLQDLALQGAKE	WSRERILSILRHQN	NTLALEVAQQ	NTLALEVAQQ
WSRMLQTLALEVAQQ	WSRMDDETIALQTKNK	WSRMSNTLTLSNGLE	WSRMLQDLALQGAKE	WSRMERILSILRHQN	NATLALEVAQQ	NATLALEVAQQ
WSRMDLQTLALEVAQQ	WSRMDQDETIALQTKNK	WSRMDSNTLTLSNGLE	WSRMDLQDLALQGAKE	WSRMDERILSILRHQN	NAATLALEVAQQ	NAATLALEVAQQ
WSRMDQLQTLALEVAQQ	WSRMDQLDETIALQTKNK	WSRMDQSNTLTLSNGLE	WSRMDQLQDLALQGAKE	WSRMDQERILSILRHQN	NAARTLALEVAQQ	NAAGTLALEVAQQ
WSRMDQLLQTLALEVAQQ	WSRMDQLADETIALQTKNK	WSRMDQLSNTLTLSNGLE	WSRMDQLLQDLALQGAKE	WSRMDQLERILSILRHQN	NAARDTLALEVAQQ	NAAGDTLALEVAQQ
WSRMDQLALQTLALEVAQQ	WETIALQTKNK	WSRMDQLASNTLTLSNGLE	WSRMDQLALQDLALQGAKE	WSRMDQLAERILSILRHQN	NAARDPTLALEVAQQ	NAAGDPTLALEVAQQ
WQTLALEVAQQ	WSETIALQTKNK	WNTLTLSNGLE	WQDLALQGAKE	WRILSILRHQN	NAARDPNTLALEVAQQ	NAAGDPNTLALEVAQQ
WSQTLALEVAQQ	WSRETIALQTKNK	WSNTLTLSNGLE	WSQDLALQGAKE	WSRILSILRHQN	NLALEVAQQ	NLALEVAQQ
WSRQTLALEVAQQ	WSRMETIALQTKNK	WSRNTLTLSNGLE	WSRQDLALQGAKE	WSRRILSILRHQN	NALALEVAQQ	NALALEVAQQ
WSRMQTLALEVAQQ	WSRMDETIALQTKNK	WSRMNTLTLSNGLE	WSRMQDLALQGAKE	WSRMRILSILRHQN	NAALALEVAQQ	NAALALEVAQQ
WSRMDQTLALEVAQQ	WSRMDQETIALQTKNK	WSRMDNTLTLSNGLE	WSRMDQDLALQGAKE	WSRMDRILSILRHQN	NAARLALEVAQQ	NAAGLALEVAQQ
WSRMDQQTLALEVAQQ	WSRMDQLETIALQTKNK	WSRMDQNTLTLSNGLE	WSRMDQQDLALQGAKE	WSRMDQRILSILRHQN	NAARDLALEVAQQ	NAAGDLALEVAQQ
WSRMDQLQTLALEVAQQ	WSRMDQLAETIALQTKNK	WSRMDQLNTLTLSNGLE	WSRMDQLQDLALQGAKE	WSRMDQLRILSILRHQN	NAARDPLALEVAQQ	NAAGDPLALEVAQQ
WSRMDQLAQTLALEVAQQ	WTIALQTKNK	WSRMDQLANTLTLSNGLE	WSRMDQLAQDLALQGAKE	WSRMDQLARILSILRHQN	NAARDPNLALEVAQQ	NAAGDPNLALEVAQQ
WTLALEVAQQ	WSTIALQTKNK	WTLTLSNGLE	WDLALQGAKE	WILSILRHQN	NALEVAQQ	NALEVAQQ
WSTLALEVAQQ	WSRTIALQTKNK	WSTLTLSNGLE	WSDLALQGAKE	WSILSILRHQN	NAALEVAQQ	NAALEVAQQ
WSRTLALEVAQQ	WSRMTIALQTKNK	WSRTLTLSNGLE	WSRDLALQGAKE	WSRILSILRHQN	NAAALEVAQQ	NAAALEVAQQ
WSRMTLALEVAQQ	WSRMDTIALQTKNK	WSRMTLTLSNGLE	WSRMDLALQGAKE	WSRMILSILRHQN	NAARALEVAQQ	NAAGALEVAQQ
WSRMDTLALEVAQQ	WSRMDQTIALQTKNK	WSRMDTLTLSNGLE	WSRMDDLALQGAKE	WSRMDILSILRHQN	NAARDALEVAQQ	NAAGDALEVAQQ
WSRMDQTLALEVAQQ	WSRMDQLTIALQTKNK	WSRMDQTLTLSNGLE	WSRMDQDLALQGAKE	WSRMDQILSILRHQN	NAARDPALEVAQQ	NAAGDPALEVAQQ
WSRMDQLTLALEVAQQ	WSRMDQLATIALQTKNK	WSRMDQLTLTLSNGLE	WSRMDQLDLALQGAKE	WSRMDQLILSILRHQN	NAARDPNALEVAQQ	NAAGDPNALEVAQQ
WSRMDQLATLALEVAQQ	WIALQTKNK	WSRMDQLATLTLSNGLE	WSRMDQLADLALQGAKE	WSRMDQLAILSILRHQN	NLEVAQQ	NLEVAQQ
WLALEVAQQ	WSIALQTKNK	WLTLSNGLE	WLALQGAKE	WLSILRHQN	NALEVAQQ	NALEVAQQ
WSLALEVAQQ	WSRIALQTKNK	WSLTLSNGLE	WSLALQGAKE	WSLSILRHQN	NAALEVAQQ	NAALEVAQQ
WSRLALEVAQQ	WSRMIALQTKNK	WSRLTLSNGLE	WSRLALQGAKE	WSRLSILRHQN	NAARLEVAQQ	NAAGLEVAQQ
WSRMLALEVAQQ	WSRMDIALQTKNK	WSRMLTLSNGLE	WSRMLALQGAKE	WSRMLSILRHQN	NAARDLEVAQQ	NAAGDLEVAQQ
WSRMDLALEVAQQ	WSRMDQIALQTKNK	WSRMDLTLSNGLE	WSRMDLALQGAKE	WSRMDLSILRHQN	NAARDPLEVAQQ	NAAGDPLEVAQQ
WSRMDQLALEVAQQ	WSRMDQLIALQTKNK	WSRMDQLTLSNGLE	WSRMDQLALQGAKE	WSRMDQLSILRHQN	NAARDPNLEVAQQ	NAAGDPNLEVAQQ
WSRMDQLLALEVAQQ	WSRMDQLAIALQTKNK	WSRMDQLLTLSNGLE	WSRMDQLLALQGAKE	WSRMDQLLSILRHQN	NEVAQQ	NEVAQQ
WSRMDQLALALEVAQQ	WALQTKNK	WSRMDQLALTLSNGLE	WSRMDQLALALQGAKE	WSRMDQLALSILRHQN	NAEVAQQ	NAEVAQQ
WALEVAQQ	WSALQTKNK	WTLSNGLE	WALQGAKE	WSILRHQN	NAAEVAQQ	NAAEVAQQ
WSALEVAQQ	WSRALQTKNK	WSTLSNGLE	WSALQGAKE	WSSILRHQN	NAAREVAQQ	NAAGEVAQQ
WSRALEVAQQ	WSRMALQTKNK	WSRTLSNGLE	WSRALQGAKE	WSRSILRHQN	NAARDEVAQQ	NAAGDEVAQQ
WSRMALEVAQQ	WSRMDALQTKNK	WSRMTLSNGLE	WSRMALQGAKE	WSRMSILRHQN	NAARDPEVAQQ	NAAGDPEVAQQ
WSRMDALEVAQQ	WSRMDQALQTKNK	WSRMDTLSNGLE	WSRMDALQGAKE	WSRMDSILRHQN	NAARDPNEVAQQ	NAAGDPNEVAQQ
WSRMDQALEVAQQ	WSRMDQLALQTKNK	WSRMDQTLSNGLE	WSRMDQALQGAKE	WSRMDQSILRHQN	NVAQQ	NVAQQ
WSRMDQLALEVAQQ	WSRMDQLAALQTKNK	WSRMDQLTLSNGLE	WSRMDQLALQGAKE	WSRMDQLSILRHQN	NAVAQQ	NAVAQQ
WSRMDQLAALEVAQQ	WLQTKNK	WSRMDQLATLSNGLE	WSRMDQLAALQGAKE	WSRMDQLASILRHQN	NAAVAQQ	NAAVAQQ
WLEVAQQ	WSLQTKNK	WLSNGLE	WLQGAKE	WILRHQN	NAARVAQQ	NAAGVAQQ
WSLEVAQQ	WSRLQTKNK	WSLSNGLE	WSLQGAKE	WSILRHQN	NAARDVAQQ	NAAGDVAQQ
WSRLEVAQQ	WSRMLQTKNK	WSRLSNGLE	WSRLQGAKE	WSRILRHQN	NAARDPVAQQ	NAAGDPVAQQ
WSRMLEVAQQ	WSRMDLQTKNK	WSRMLSNGLE	WSRMLQGAKE	WSRMILRHQN	NAARDPNVAQQ	NAAGDPNVAQQ
WSRMDLEVAQQ	WSRMDQLQTKNK	WSRMDLSNGLE	WSRMDLQGAKE	WSRMDILRHQN	NAQQ	NAQQ
WSRMDQLEVAQQ	WSRMDQLLQTKNK	WSRMDQLSNGLE	WSRMDQLQGAKE	WSRMDQILRHQN	NAAQQ	NAAQQ
WSRMDQLLEVAQQ	WSRMDQLALQTKNK	WSRMDQLLSNGLE	WSRMDQLLQGAKE	WSRMDQLILRHQN	NAAAQQ	NAAAQQ
WSRMDQLALEVAQQ	WQTKNK	WSRMDQLALSNGLE	WSRMDQLALQGAKE	WSRMDQLAILRHQN	NAARAQQ	NAAGAQQ
WEVAQQ	WSQTKNK	WSNGLE	WQGAKE	WLRHQN	NAARDAQQ	NAAGDAQQ
WSEVAQQ	WSRQTKNK	WSSNGLE	WSQGAKE	WSLRHQN	NAARDPAQQ	NAAGDPAQQ
WSREVAQQ	WSRMQTKNK	WSRSNGLE	WSRQGAKE	WSRLRHQN	NAARDPNAQQ	NAAGDPNAQQ
WSRMEVAQQ	WSRMDQTKNK	WSRMSNGLE	WSRMQGAKE	WSRMLRHQN	NQQ	NQQ
WSRMDEVAQQ	WSRMDQQTKNK	WSRMDSNGLE	WSRMDQGAKE	WSRMDLRHQN	NAQQ	NAQQ
WSRMDQEVAQQ	WSRMDQLQTKNK	WSRMDQSNGLE	WSRMDQQGAKE	WSRMDQLRHQN	NAAQQ	NAAQQ
WSRMDQLEVAQQ	WSRMDQLAQTKNK	WSRMDQLSNGLE	WSRMDQLQGAKE	WSRMDQLLRHQN	NAARQQ	NAAGQQ
WSRMDQLAEVAQQ	WTKNK	WSRMDQLASNGLE	WSRMDQLAQGAKE	WSRMDQLALRHQN	NAARDQQ	NAAGDQQ
WVAQQ	WSTKNK	WNGLE	WGAKE	WRHQN	NAARDPQQ	NAAGDPQQ
WSVAQQ	WSRTKNK	WSNGLE	WSGAKE	WSRHQN	NAARDPNQQ	NAAGDPNQQ
WSRVAQQ	WSRMTKNK	WSRNGLE	WSRGAKE	WSRRHQN	NQ	NQ
WSRMVAQQ	WSRMDTKNK	WSRMNGLE	WSRMGAKE	WSRMRHQN	NAQ	NAQ
WSRMDVAQQ	WSRMDQTKNK	WSRMDNGLE	WSRMDGAKE	WSRMDRHQN	NAAQ	NAAQ
WSRMDQVAQQ	WSRMDQLTKNK	WSRMDQNGLE	WSRMDQGAKE	WSRMDQRHQN	NAARQ	NAAGQ
WSRMDQLVAQQ	WSRMDQLATKNK	WSRMDQLNGLE	WSRMDQLGAKE	WSRMDQLRHQN	NAARDQ	NAAGDQ
WSRMDQLAVAQQ	WKNK	WSRMDQLANGLE	WSRMDQLAGAKE	WSRMDQLARHQN	NAARDPQ	NAAGDPQ
WAQQ	WSKNK	WGLE	WAKE	WHQN	NAARDPNQ	NAAGDPNQ
WSAQQ	WSRKNK	WSGLE	WSAKE	WSHQN	DDLQTLALEVAQQ	DDLQTLALEVAQQ
WSRAQQ	WSRMKNK	WSRGLE	WSRAKE	WSRHQN	DQTLALEVAQQ	DQTLALEVAQQ
WSRMAQQ	WSRMDKNK	WSRMGLE	WSRMAKE	WSRMHQN	DTLALEVAQQ	DTLALEVAQQ
WSRMDAQQ	WSRMDQKNK	WSRMDGLE	WSRMDAKE	WSRMDHQN	DLALEVAQQ	DLALEVAQQ
WSRMDQAQQ	WSRMDQLKNK	WSRMDQGLE	WSRMDQAKE	WSRMDQHQN	DALEVAQQ	DALEVAQQ
WSRMDQLAQQ	WSRMDQLAKNK	WSRMDQLGLE	WSRMDQLAKE	WSRMDQLHQN	DLEVAQQ	DLEVAQQ
WSRMDQLAAQQ	WNK	WSRMDQLAGLE	WSRMDQLAAKE	WSRMDQLAHQN	DEVAQQ	DEVAQQ
WQQ	WSNK	WLE	WKE	WQN	DVAQQ	DVAQQ
WSQQ	WSRNK	WSLE	WSKE	WSQN	DAQQ	DAQQ
WSRQQ	WSRMNK	WSRLE	WSRKE	WSRQN	DQQ	DQQ
WSRMQQ	WSRMDNK	WSRMLE	WSRMKE	WSRMQN	DQ	DQ
WSRMDQQ	WSRMDQNK	WSRMDLE	WSRMDKE	WSRMDQN	DLDLQTLALEVAQQ	DLDLQTLALEVAQQ
WSRMDQQQ	WSRMDQLNK	WSRMDQLE	WSRMDQKE	WSRMDQQN	DLLQTLALEVAQQ	DLLQTLALEVAQQ
WSRMDQLQQ	WSRMDQLANK	WSRMDQLLE	WSRMDQLKE	WSRMDQLQN	DLTLALEVAQQ	DLTLALEVAQQ
WSRMDQLAQQ	WK	WSRMDQLALE	WSRMDQLAKE	WSRMDQLAQN	DLLALEVAQQ	DLLALEVAQQ
WQ	WSK	WE	WE	WN	DLALEVAQQ	DLALEVAQQ
WSQ	WSRK	WSE	WSE	WSN	DLLEVAQQ	DLLEVAQQ
WSRQ	WSRMK	WSRE	WSRE	WSRN	DLEVAQQ	DLEVAQQ
WSRMQ	WSRMDK	WSRME	WSRME	WSRMN	DLVAQQ	DLVAQQ
WSRMDQ	WSRMDQK	WSRMDE	WSRMDE	WSRMDN	DLAQQ	DLAQQ
WSRMDQQ	WSRMDQLK	WSRMDQE	WSRMDQE	WSRMDQN	DLQQ	DLQQ
WSRMDQLQ	LLDETIALQTKNK	WSRMDQLE	WSRMDQLE	WSRMDQLN	DLQ	DLQ
WSRMDQLAQ	LETIALQTKNK	WSRMDQLAE	WSRMDQLAE	WSRMDQLAN	DLQDLQTLALEVAQQ	DLQDLQTLALEVAQQ
DDLQTLALEVAQQ	LTIALQTKNK	VVSNTLTLSNGLE	EELQDLALQGAKE	DDERILSILRHQN	DLQLQTLALEVAQQ	DLQLQTLALEVAQQ
DQTLALEVAQQ	LIALQTKNK	VNTLTLSNGLE	EQDLALQGAKE	DRILSILRHQN	DLQQTLALEVAQQ	DLQQTLALEVAQQ
DTLALEVAQQ	LALQTKNK	VTLTLSNGLE	EDLALQGAKE	DILSILRHQN	DLQLALEVAQQ	DLQLALEVAQQ
DLALEVAQQ	LLQTKNK	VLTLSNGLE	ELALQGAKE	DLSILRHQN	DLQALEVAQQ	DLQALEVAQQ
DALEVAQQ	LQTKNK	VTLSNGLE	EALQGAKE	DSILRHQN	DLQLEVAQQ	DLQLEVAQQ
DLEVAQQ	LTKNK	VLSNGLE	ELQGAKE	DILRHQN	DLQEVAQQ	DLQEVAQQ
DEVAQQ	LKNK	VSNGLE	EQGAKE	DLRHQN	DLQVAQQ	DLQVAQQ
DVAQQ	LNK	VNGLE	EGAKE	DRHQN	DLQAQQ	DLQAQQ
DAQQ	LK	VGLE	EAKE	DHQN	DLQQQ	DLQQQ
DQQ	LDLDETIALQTKNK	VLE	EKE	DQN	DLQQ	DLQQ
DQ	LDDETIALQTKNK	VE	EE	DN	DLQTDLQTLALEVAQQ	DLQTDLQTLALEVAQQ
DLDLQTLALEVAQQ	LDTIALQTKNK	VSVSNTLTLSNGLE	ELELQDLALQGAKE	DEDERILSILRHQN	DLQTLQTLALEVAQQ	DLQTLQTLALEVAQQ
DLLQTLALEVAQQ	LDIALQTKNK	VSSNTLTLSNGLE	ELLQDLALQGAKE	DEERILSILRHQN	DLQTQTLALEVAQQ	DLQTQTLALEVAQQ
DLTLALEVAQQ	LDALQTKNK	VSTLTLSNGLE	ELDLALQGAKE	DEILSILRHQN	DLQTTLALEVAQQ	DLQTTLALEVAQQ
DLLALEVAQQ	LDLQTKNK	VSLTLSNGLE	ELLALQGAKE	DELSILRHQN	DLQTALEVAQQ	DLQTALEVAQQ
DLALEVAQQ	LDQTKNK	VSTLSNGLE	ELALQGAKE	DESILRHQN	DLQTLEVAQQ	DLQTLEVAQQ
DLLEVAQQ	LDTKNK	VSLSNGLE	ELLQGAKE	DEILRHQN	DLQTEVAQQ	DLQTEVAQQ
DLEVAQQ	LDKNK	VSSNGLE	ELQGAKE	DELRHQN	DLQTVAQQ	DLQTVAQQ
DLVAQQ	LDNK	VSNGLE	ELGAKE	DERHQN	DLQTAQQ	DLQTAQQ
DLAQQ	LDK	VSGLE	ELAKE	DEHQN	DLQTQQ	DLQTQQ
DLQQ	LDELDETIALQTKNK	VSLE	ELKE	DEQN	DLQTQ	DLQTQ
DLQ	LDEDETIALQTKNK	VSE	ELE	DEN	DLQTLDLQTLALEVAQQ	DLQTLDLQTLALEVAQQ
DLQDLQTLALEVAQQ	LDEETIALQTKNK	VSNVSNTLTLSNGLE	ELQELQDLALQGAKE	DERDERILSILRHQN	DLQTLLQTLALEVAQQ	DLQTLLQTLALEVAQQ
DLQLQTLALEVAQQ	LDEIALQTKNK	VSNSNTLTLSNGLE	ELQLQDLALQGAKE	DERERILSILRHQN	DLQTLQTLALEVAQQ	DLQTLQTLALEVAQQ
DLQQTLALEVAQQ	LDEALQTKNK	VSNNTLTLSNGLE	ELQQDLALQGAKE	DERRILSILRHQN	DLQTLTLALEVAQQ	DLQTLTLALEVAQQ
DLQLALEVAQQ	LDELQTKNK	VSNLTLSNGLE	ELQLALQGAKE	DERLSILRHQN	DLQTLLALEVAQQ	DLQTLLALEVAQQ
DLQALEVAQQ	LDEQTKNK	VSNTLSNGLE	ELQALQGAKE	DERSILRHQN	DLQTLLEVAQQ	DLQTLLEVAQQ
DLQLEVAQQ	LDETKNK	VSNLSNGLE	ELQLQGAKE	DERILRHQN	DLQTLEVAQQ	DLQTLEVAQQ
DLQEVAQQ	LDEKNK	VSNSNGLE	ELQQGAKE	DERLRHQN	DLQTLVAQQ	DLQTLVAQQ
DLQVAQQ	LDENK	VSNNGLE	ELQGAKE	DERRHQN	DLQTLAQQ	DLQTLAQQ
DLQAQQ	LDEK	VSNGLE	ELQAKE	DERHQN	DLQTLQQ	DLQTLQQ
DLQQQ	LDETLDETIALQTKNK	VSNLE	ELQKE	DERQN	DLQTLQ	DLQTLQ
DLQQ	LDETDETIALQTKNK	VSNE	ELQE	DERN	DLQTLADLQTLALEVAQQ	DLQTLADLQTLALEVAQQ
DLQTDLQTLALEVAQQ	LDETETIALQTKNK	VSNTVSNTLTLSNGLE	ELQDELQDLALQGAKE	DERIDERILSILRHQN	DLQTLALQTLALEVAQQ	DLQTLALQTLALEVAQQ
DLQTLQTLALEVAQQ	LDETTIALQTKNK	VSNTSNTLTLSNGLE	ELQDLQDLALQGAKE	DERIERILSILRHQN	DLQTLAQTLALEVAQQ	DLQTLAQTLALEVAQQ
DLQTQTLALEVAQQ	LDETALQTKNK	VSNTNTLTLSNGLE	ELQDQDLALQGAKE	DERIRILSILRHQN	DLQTLATLALEVAQQ	DLQTLATLALEVAQQ
DLQTTLALEVAQQ	LDETLQTKNK	VSNTTLTLSNGLE	ELQDDLALQGAKE	DERIILSILRHQN	DLQTLALALEVAQQ	DLQTLALALEVAQQ
DLQTALEVAQQ	LDETQTKNK	VSNTTLSNGLE	ELQDALQGAKE	DERISILRHQN	DLQTLAALEVAQQ	DLQTLAALEVAQQ
DLQTLEVAQQ	LDETTKNK	VSNTLSNGLE	ELQDLQGAKE	DERIILRHQN	DLQTLAEVAQQ	DLQTLAEVAQQ
DLQTEVAQQ	LDETKNK	VSNTSNGLE	ELQDQGAKE	DERILRHQN	DLQTLAVAQQ	DLQTLAVAQQ
DLQTVAQQ	LDETNK	VSNTNGLE	ELQDGAKE	DERIRHQN	DLQTLAAQQ	DLQTLAAQQ
DLQTAQQ	LDETK	VSNTGLE	ELQDAKE	DERIHQN	DLQTLAQQ	DLQTLAQQ
DLQTQQ	LDETILDETIALQTKNK	VSNTLE	ELQDKE	DERIQN	DLQTLAQ	DLQTLAQ
DLQTQ	LDETIDETIALQTKNK	VSNTE	ELQDE	DERIN	DLQTLALDLQTLALEVAQQ	DLQTLALDLQTLALEVAQQ
DLQTLDLQTLALEVAQQ	LDETIETIALQTKNK	VSNTLVSNTLTLSNGLE	ELQDLELQDLALQGAKE	DERILDERILSILRHQN	DLQTLALLQTLALEVAQQ	DLQTLALLQTLALEVAQQ
DLQTLLQTLALEVAQQ	LDETITIALQTKNK	VSNTLSNTLTLSNGLE	ELQDLLQDLALQGAKE	DERILERILSILRHQN	DLQTLALQTLALEVAQQ	DLQTLALQTLALEVAQQ
DLQTLQTLALEVAQQ	LDETIIALQTKNK	VSNTLNTLTLSNGLE	ELQDLQDLALQGAKE	DERILRILSILRHQN	DLQTLALTLALEVAQQ	DLQTLALTLALEVAQQ
DLQTLTLALEVAQQ	LDETILQTKNK	VSNTLTLTLSNGLE	ELQDLDLALQGAKE	DERILILSILRHQN	DLQTLALLALEVAQQ	DLQTLALLALEVAQQ
DLQTLLALEVAQQ	LDETIQTKNK	VSNTLLTLSNGLE	ELQDLLALQGAKE	DERILLSILRHQN	DLQTLALALEVAQQ	DLQTLALALEVAQQ
DLQTLLEVAQQ	LDETITKNK	VSNTLLSNGLE	ELQDLLQGAKE	DERILILRHQN	DLQTLALLEVAQQ	DLQTLALLEVAQQ
DLQTLEVAQQ	LDETIKNK	VSNTLSNGLE	ELQDLQGAKE	DERILLRHQN	DLQTLALVAQQ	DLQTLALVAQQ
DLQTLVAQQ	LDETINK	VSNTLNGLE	ELQDLGAKE	DERILRHQN	DLQTLALAQQ	DLQTLALAQQ
DLQTLAQQ	LDETIK	VSNTLGLE	ELQDLAKE	DERILHQN	DLQTLALQQ	DLQTLALQQ
DLQTLQQ	LDETIALDETIALQTKNK	VSNTLLE	ELQDLKE	DERILQN	DLQTLALQ	DLQTLALQ
DLQTLQ	LDETIADETIALQTKNK	VSNTLE	ELQDLE	DERILN	DLQTLALEDLQTLALEVAQQ	DLQTLALEDLQTLALEVAQQ
DLQTLADLQTLALEVAQQ	LDETIAETIALQTKNK	VSNTLTVSNTLTLSNGLE	ELQDLAELQDLALQGAKE	DERILSDERILSILRHQN	DLQTLALELQTLALEVAQQ	DLQTLALELQTLALEVAQQ
DLQTLALQTLALEVAQQ	LDETIATIALQTKNK	VSNTLTSNTLTLSNGLE	ELQDLALQDLALQGAKE	DERILSERILSILRHQN	DLQTLALEQTLALEVAQQ	DLQTLALEQTLALEVAQQ
DLQTLAQTLALEVAQQ	LDETIAIALQTKNK	VSNTLTNTLTLSNGLE	ELQDLAQDLALQGAKE	DERILSRILSILRHQN	DLQTLALETLALEVAQQ	DLQTLALETLALEVAQQ
DLQTLATLALEVAQQ	LDETIAALQTKNK	VSNTLTTLTLSNGLE	ELQDLADLALQGAKE	DERILSILSILRHQN	DLQTLALELALEVAQQ	DLQTLALELALEVAQQ
DLQTLALALEVAQQ	LDETIAQTKNK	VSNTLTLTLSNGLE	ELQDLALALQGAKE	DERILSLSILRHQN	DLQTLALEALEVAQQ	DLQTLALEALEVAQQ
DLQTLAALEVAQQ	LDETIATKNK	VSNTLTTLSNGLE	ELQDLAALQGAKE	DERILSSILRHQN	DLQTLALELEVAQQ	DLQTLALELEVAQQ
DLQTLAEVAQQ	LDETIAKNK	VSNTLTSNGLE	ELQDLAQGAKE	DERILSLRHQN	DLQTLALEEVAQQ	DLQTLALEEVAQQ
DLQTLAVAQQ	LDETIANK	VSNTLTNGLE	ELQDLAGAKE	DERILSRHQN	DLQTLALEAQQ	DLQTLALEAQQ
DLQTLAAQQ	LDETIAK	VSNTLTGLE	ELQDLAAKE	DERILSHQN	DLQTLALEQQ	DLQTLALEQQ
DLQTLAQQ	LDETIALLDETIALQTKNK	VSNTLTLE	ELQDLAKE	DERILSQN	DLQTLALEQ	DLQTLALEQ
DLQTLAQ	LDETIALDETIALQTKNK	VSNTLTE	ELQDLAE	DERILSN	DLQTLALEVDLQTLALEVAQQ	DLQTLALEVDLQTLALEVAQQ
DLQTLALDLQTLALEVAQQ	LDETIALETIALQTKNK	VSNTLTLVSNTLTLSNGLE	ELQDLALELQDLALQGAKE	DERILSIDERILSILRHQN	DLQTLALEVLQTLALEVAQQ	DLQTLALEVLQTLALEVAQQ
DLQTLALLQTLALEVAQQ	LDETIALTIALQTKNK	VSNTLTLSNTLTLSNGLE	ELQDLALLQDLALQGAKE	DERILSIERILSILRHQN	DLQTLALEVQTLALEVAQQ	DLQTLALEVQTLALEVAQQ
DLQTLALQTLALEVAQQ	LDETIALIALQTKNK	VSNTLTLNTLTLSNGLE	ELQDLALQDLALQGAKE	DERILSIRILSILRHQN	DLQTLALEVTLALEVAQQ	DLQTLALEVTLALEVAQQ
DLQTLALTLALEVAQQ	LDETIALALQTKNK	VSNTLTLTLTLSNGLE	ELQDLALDLALQGAKE	DERILSIILSILRHQN	DLQTLALEVLALEVAQQ	DLQTLALEVLALEVAQQ
DLQTLALLALEVAQQ	LDETIALLQTKNK	VSNTLTLLTLSNGLE	ELQDLALLALQGAKE	DERILSILSILRHQN	DLQTLALEVALEVAQQ	DLQTLALEVALEVAQQ
DLQTLALALEVAQQ	LDETIALTKNK	VSNTLTLTLSNGLE	ELQDLALALQGAKE	DERILSISILRHQN	DLQTLALEVLEVAQQ	DLQTLALEVLEVAQQ
DLQTLALLEVAQQ	LDETIALKNK	VSNTLTLLSNGLE	ELQDLALLQGAKE	DERILSIILRHQN	DLQTLALEVEVAQQ	DLQTLALEVEVAQQ
DLQTLALVAQQ	LDETIALNK	VSNTLTLNGLE	ELQDLALGAKE	DERILSIRHQN	DLQTLALEVVAQQ	DLQTLALEVVAQQ
DLQTLALAQQ	LDETIALK	VSNTLTLGLE	ELQDLALAKE	DERILSIHQN	DLQTLALEVQQ	DLQTLALEVQQ
DLQTLALQQ	LDETIALQLDETIALQTKNK	VSNTLTLLE	ELQDLALKE	DERILSIQN	DLQTLALEVQ	DLQTLALEVQ
DLQTLALQ	LDETIALQDETIALQTKNK	VSNTLTLE	ELQDLALE	DERILSIN	DLQTLALEVADLQTLALEVAQQ	DLQTLALEVADLQTLALEVAQQ
DLQTLALEDLQTLALEVAQQ	LDETIALQETIALQTKNK	VSNTLTLSVSNTLTLSNGLE	ELQDLALQELQDLALQGAKE	DERILSILDERILSILRHQN	DLQTLALEVALQTLALEVAQQ	DLQTLALEVALQTLALEVAQQ
DLQTLALELQTLALEVAQQ	LDETIALQTIALQTKNK	VSNTLTLSSNTLTLSNGLE	ELQDLALQLQDLALQGAKE	DERILSILERILSILRHQN	DLQTLALEVAQTLALEVAQQ	DLQTLALEVAQTLALEVAQQ
DLQTLALEQTLALEVAQQ	LDETIALQIALQTKNK	VSNTLTLSNTLTLSNGLE	ELQDLALQQDLALQGAKE	DERILSILRILSILRHQN	DLQTLALEVATLALEVAQQ	DLQTLALEVATLALEVAQQ
DLQTLALETLALEVAQQ	LDETIALQALQTKNK	VSNTLTLSTLTLSNGLE	ELQDLALQDLALQGAKE	DERILSILILSILRHQN	DLQTLALEVALALEVAQQ	DLQTLALEVALALEVAQQ
DLQTLALELALEVAQQ	LDETIALQLQTKNK	VSNTLTLSLTLSNGLE	ELQDLALQLALQGAKE	DERILSILLSILRHQN	DLQTLALEVAALEVAQQ	DLQTLALEVAALEVAQQ
DLQTLALEALEVAQQ	LDETIALQQTKNK	VSNTLTLSTLSNGLE	ELQDLALQALQGAKE	DERILSILSILRHQN	DLQTLALEVALEVAQQ	DLQTLALEVALEVAQQ
DLQTLALELEVAQQ	LDETIALQKNK	VSNTLTLSLSNGLE	ELQDLALQLQGAKE	DERILSILILRHQN	DLQTLALEVAEVAQQ	DLQTLALEVAEVAQQ
DLQTLALEEVAQQ	LDETIALQNK	VSNTLTLSSNGLE	ELQDLALQQGAKE	DERILSILLRHQN	DLQTLALEVAVAQQ	DLQTLALEVAVAQQ
DLQTLALEAQQ	LDETIALQK	VSNTLTLSGLE	ELQDLALQAKE	DERILSILHQN	DLQTLALEVAAQQ	DLQTLALEVAAQQ
DLQTLALEQQ	LDETIALQTLDETIALQTKNK	VSNTLTLSLE	ELQDLALQKE	DERILSILQN	DLQTLALEVAQ	DLQTLALEVAQ
DLQTLALEQ	LDETIALQTDETIALQTKNK	VSNTLTLSE	ELQDLALQE	DERILSILN	DLQTLALEVAQDLQTLALEVAQQ	DLQTLALEVAQDLQTLALEVAQQ
DLQTLALEVDLQTLALEVAQQ	LDETIALQTETIALQTKNK	VSNTLTLSNVSNTLTLSNGLE	ELQDLALQGELQDLALQGAKE	DERILSILRDERILSILRHQN	DLQTLALEVAQLQTLALEVAQQ	DLQTLALEVAQLQTLALEVAQQ
DLQTLALEVLQTLALEVAQQ	LDETIALQTTIALQTKNK	VSNTLTLSNSNTLTLSNGLE	ELQDLALQGLQDLALQGAKE	DERILSILRERILSILRHQN	DLQTLALEVAQQTLALEVAQQ	DLQTLALEVAQQTLALEVAQQ
DLQTLALEVQTLALEVAQQ	LDETIALQTIALQTKNK	VSNTLTLSNNTLTLSNGLE	ELQDLALQGQDLALQGAKE	DERILSILRRILSILRHQN	DLQTLALEVAQTLALEVAQQ	DLQTLALEVAQTLALEVAQQ
DLQTLALEVTLALEVAQQ	LDETIALQTALQTKNK	VSNTLTLSNTLTLSNGLE	ELQDLALQGDLALQGAKE	DERILSILRILSILRHQN	DLQTLALEVAQLALEVAQQ	DLQTLALEVAQLALEVAQQ
DLQTLALEVLALEVAQQ	LDETIALQTLQTKNK	VSNTLTLSNLTLSNGLE	ELQDLALQGLALQGAKE	DERILSILRLSILRHQN	DLQTLALEVAQALEVAQQ	DLQTLALEVAQALEVAQQ
DLQTLALEVALEVAQQ	LDETIALQTQTKNK	VSNTLTLSNTLSNGLE	ELQDLALQGALQGAKE	DERILSILRSILRHQN	DLQTLALEVAQLEVAQQ	DLQTLALEVAQLEVAQQ
DLQTLALEVLEVAQQ	LDETIALQTTKNK	VSNTLTLSNLSNGLE	ELQDLALQGLQGAKE	DERILSILRILRHQN	DLQTLALEVAQEVAQQ	DLQTLALEVAQEVAQQ
DLQTLALEVEVAQQ	LDETIALQTNK	VSNTLTLSNSNGLE	ELQDLALQGQGAKE	DERILSILRLRHQN	DLQTLALEVAQVAQQ	DLQTLALEVAQVAQQ
DLQTLALEVVAQQ	LDETIALQTK	VSNTLTLSNNGLE	ELQDLALQGGAKE	DERILSILRRHQN	DLQTLALEVAQAQQ	DLQTLALEVAQAQQ
DLQTLALEVQQ	LDETIALQTKLDETIALQTKNK	VSNTLTLSNLE	ELQDLALQGKE	DERILSILRQN	DLQTLALEVAQQQ	DLQTLALEVAQQQ
DLQTLALEVQ	LDETIALQTKDETIALQTKNK	VSNTLTLSNE	ELQDLALQGE	DERILSILRN	NNAARDPNR	NNAAGDPNR
DLQTLALEVADLQTLALEVAQQ	LDETIALQTKETIALQTKNK	VSNTLTLSNGVSNTLTLSNGLE	ELQDLALQGAELQDLALQGAKE	DERILSILRHDERILSILRHQN	NARDPNR	NAGDPNR
DLQTLALEVALQTLALEVAQQ	LDETIALQTKTIALQTKNK	VSNTLTLSNGSNTLTLSNGLE	ELQDLALQGALQDLALQGAKE	DERILSILRHERILSILRHQN	NRDPNR	NGDPNR
DLQTLALEVAQTLALEVAQQ	LDETIALQTKIALQTKNK	VSNTLTLSNGNTLTLSNGLE	ELQDLALQGAQDLALQGAKE	DERILSILRHRILSILRHQN	NDPNR	NDPNR
DLQTLALEVATLALEVAQQ	LDETIALQTKALQTKNK	VSNTLTLSNGTLTLSNGLE	ELQDLALQGADLALQGAKE	DERILSILRHILSILRHQN	NPNR	NPNR
DLQTLALEVALALEVAQQ	LDETIALQTKLQTKNK	VSNTLTLSNGLTLSNGLE	ELQDLALQGALALQGAKE	DERILSILRHLSILRHQN	NNR	NNR
DLQTLALEVAALEVAQQ	LDETIALQTKQTKNK	VSNTLTLSNGTLSNGLE	ELQDLALQGAALQGAKE	DERILSILRHSILRHQN	NR	NR
DLQTLALEVALEVAQQ	LDETIALQTKTKNK	VSNTLTLSNGLSNGLE	ELQDLALQGALQGAKE	DERILSILRHILRHQN	NANAARDPNR	NANAAGDPNR
DLQTLALEVAEVAQQ	LDETIALQTKKNK	VSNTLTLSNGSNGLE	ELQDLALQGAQGAKE	DERILSILRHLRHQN	NAAARDPNR	NAAAGDPNR
DLQTLALEVAVAQQ	LDETIALQTKK	VSNTLTLSNGNGLE	ELQDLALQGAGAKE	DERILSILRHRHQN	NARDPNR	NAGDPNR
DLQTLALEVAAQQ	LDETIALQTKNLDETIALQTKNK	VSNTLTLSNGGLE	ELQDLALQGAAKE	DERILSILRHHQN	NADPNR	NADPNR
DLQTLALEVAQ	LDETIALQTKNDETIALQTKNK	VSNTLTLSNGE	ELQDLALQGAE	DERILSILRHN	NAPNR	NAPNR
DLQTLALEVAQDLQTLALEVAQQ	LDETIALQTKNETIALQTKNK	VSNTLTLSNGLVSNTLTLSNGLE	ELQDLALQGAKELQDLALQGAKE	DERILSILRHQDERILSILRHQN	NANR	NANR
DLQTLALEVAQLQTLALEVAQQ	LDETIALQTKNTIALQTKNK	VSNTLTLSNGLSNTLTLSNGLE	ELQDLALQGAKLQDLALQGAKE	DERILSILRHQERILSILRHQN	NAR	NAR
DLQTLALEVAQQTLALEVAQQ	LDETIALQTKNIALQTKNK	VSNTLTLSNGLNTLTLSNGLE	ELQDLALQGAKQDLALQGAKE	DERILSILRHQRILSILRHQN	NAANAARDPNR	NAANAAGDPNR
DLQTLALEVAQTLALEVAQQ	LDETIALQTKNALQTKNK	VSNTLTLSNGLTLTLSNGLE	ELQDLALQGAKDLALQGAKE	DERILSILRHQILSILRHQN	NAAAARDPNR	NAAAAGDPNR
DLQTLALEVAQLALEVAQQ	LDETIALQTKNLQTKNK	VSNTLTLSNGLLTLSNGLE	ELQDLALQGAKLALQGAKE	DERILSILRHQLSILRHQN	NAAARDPNR	NAAAGDPNR
DLQTLALEVAQALEVAQQ	LDETIALQTKNQTKNK	VSNTLTLSNGLTLSNGLE	ELQDLALQGAKALQGAKE	DERILSILRHQSILRHQN	NAADPNR	NAADPNR
DLQTLALEVAQLEVAQQ	LDETIALQTKNTKNK	VSNTLTLSNGLLSNGLE	ELQDLALQGAKLQGAKE	DERILSILRHQILRHQN	NAAPNR	NAAPNR
DLQTLALEVAQEVAQQ	LDETIALQTKNKNK	VSNTLTLSNGLSNGLE	ELQDLALQGAKQGAKE	DERILSILRHQLRHQN	NAANR	NAANR
DLQTLALEVAQVAQQ	LDETIALQTKNNK	VSNTLTLSNGLNGLE	ELQDLALQGAKGAKE	DERILSILRHQRHQN	NAAR	NAAR
DLQTLALEVAQAQQ	WWSRMDQLAK	VSNTLTLSNGLGLE	ELQDLALQGAKAKE	DERILSILRHQHQN	NAARNAARDPNR	NAAGNAAGDPNR
DLQTLALEVAQQQ	WRMDQLAK	VSNTLTLSNGLLE	ELQDLALQGAKKE	DERILSILRHQQN	NAARAARDPNR	NAAGAAGDPNR
WWSRMDQLAK	WMDQLAK	WWSRMDQLAK	WWSRMDQLAK	WWSRMDQLAK	NAARARDPNR	NAAGAGDPNR
WRMDQLAK	WDQLAK	WRMDQLAK	WRMDQLAK	WRMDQLAK	NAARRDPNR	NAAGGDPNR
WMDQLAK	WQLAK	WMDQLAK	WMDQLAK	WMDQLAK	NAARPNR	NAAGPNR
WDQLAK	WLAK	WDQLAK	WDQLAK	WDQLAK	NAARNR	NAAGNR
WQLAK	WAK	WQLAK	WQLAK	WQLAK	NAARR	NAAGR
WLAK	WK	WLAK	WLAK	WLAK	NAARDNAARDPNR	NAAGDNAAGDPNR
WAK	WSWSRMDQLAK	WAK	WAK	WAK	NAARDAARDPNR	NAAGDAAGDPNR
WK	WSSRMDQLAK	WK	WK	WK	NAARDARDPNR	NAAGDAGDPNR
WSWSRMDQLAK	WSMDQLAK	WSWSRMDQLAK	WSWSRMDQLAK	WSWSRMDQLAK	NAARDRDPNR	NAAGDGDPNR
WSSRMDQLAK	WSDQLAK	WSSRMDQLAK	WSSRMDQLAK	WSSRMDQLAK	NAARDDPNR	NAAGDDPNR
WSMDQLAK	WSQLAK	WSMDQLAK	WSMDQLAK	WSMDQLAK	NAARDNR	NAAGDNR
WSDQLAK	WSLAK	WSDQLAK	WSDQLAK	WSDQLAK	NAARDR	NAAGDR
WSQLAK	WSAK	WSQLAK	WSQLAK	WSQLAK	NAARDPNAARDPNR	NAAGDPNAAGDPNR
WSLAK	WSK	WSLAK	WSLAK	WSLAK	NAARDPAARDPNR	NAAGDPAAGDPNR
WSAK	WSRWSRMDQLAK	WSAK	WSAK	WSAK	NAARDPARDPNR	NAAGDPAGDPNR
WSK	WSRSRMDQLAK	WSK	WSK	WSK	NAARDPRDPNR	NAAGDPGDPNR
WSRWSRMDQLAK	WSRRMDQLAK	WSRWSRMDQLAK	WSRWSRMDQLAK	WSRWSRMDQLAK	NAARDPDPNR	NAAGDPDPNR
WSRSRMDQLAK	WSRDQLAK	WSRSRMDQLAK	WSRSRMDQLAK	WSRSRMDQLAK	NAARDPPNR	NAAGDPPNR
WSRRMDQLAK	WSRQLAK	WSRRMDQLAK	WSRRMDQLAK	WSRRMDQLAK	NAARDPR	NAAGDPR
WSRDQLAK	WSRLAK	WSRDQLAK	WSRDQLAK	WSRDQLAK	NAARDPNNAARDPNR	NAAGDPNNAAGDPNR
WSRQLAK	WSRAK	WSRQLAK	WSRQLAK	WSRQLAK	NAARDPNAARDPNR	NAAGDPNAAGDPNR
WSRLAK	WSRK	WSRLAK	WSRLAK	WSRLAK	NAARDPNARDPNR	NAAGDPNAGDPNR
WSRAK	WSRMWSRMDQLAK	WSRAK	WSRAK	WSRAK	NAARDPNRDPNR	NAAGDPNGDPNR
WSRK	WSRMSRMDQLAK	WSRK	WSRK	WSRK	NAARDPNDPNR	NAAGDPNDPNR
WSRMWSRMDQLAK	WSRMRMDQLAK	WSRMWSRMDQLAK	WSRMWSRMDQLAK	WSRMWSRMDQLAK	NAARDPNPNR	NAAGDPNPNR
WSRMSRMDQLAK	WSRMMDQLAK	WSRMSRMDQLAK	WSRMSRMDQLAK	WSRMSRMDQLAK	NAARDPNNR	NAAGDPNNR
WSRMRMDQLAK	WSRMQLAK	WSRMRMDQLAK	WSRMRMDQLAK	WSRMRMDQLAK
WSRMMDQLAK	WSRMLAK	WSRMMDQLAK	WSRMMDQLAK	WSRMMDQLAK
WSRMQLAK	WSRMAK	WSRMQLAK	WSRMQLAK	WSRMQLAK
WSRMLAK	WSRMK	WSRMLAK	WSRMLAK	WSRMLAK
WSRMAK	WSRMDWSRMDQLAK	WSRMAK	WSRMAK	WSRMAK
WSRMK	WSRMDSRMDQLAK	WSRMK	WSRMK	WSRMK
WSRMDWSRMDQLAK	WSRMDRMDQLAK	WSRMDWSRMDQLAK	WSRMDWSRMDQLAK	WSRMDWSRMDQLAK
WSRMDSRMDQLAK	WSRMDMDQLAK	WSRMDSRMDQLAK	WSRMDSRMDQLAK	WSRMDSRMDQLAK
WSRMDRMDQLAK	WSRMDDQLAK	WSRMDRMDQLAK	WSRMDRMDQLAK	WSRMDRMDQLAK
WSRMDMDQLAK	WSRMDLAK	WSRMDMDQLAK	WSRMDMDQLAK	WSRMDMDQLAK
WSRMDDQLAK	WSRMDAK	WSRMDDQLAK	WSRMDDQLAK	WSRMDDQLAK
WSRMDLAK	WSRMDK	WSRMDLAK	WSRMDLAK	WSRMDLAK
WSRMDAK	WSRMDQWSRMDQLAK	WSRMDAK	WSRMDAK	WSRMDAK
WSRMDK	WSRMDQSRMDQLAK	WSRMDK	WSRMDK	WSRMDK
WSRMDQWSRMDQLAK	WSRMDQRMDQLAK	WSRMDQWSRMDQLAK	WSRMDQWSRMDQLAK	WSRMDQWSRMDQLAK
WSRMDQSRMDQLAK	WSRMDQMDQLAK	WSRMDQSRMDQLAK	WSRMDQSRMDQLAK	WSRMDQSRMDQLAK
WSRMDQRMDQLAK	WSRMDQDQLAK	WSRMDQRMDQLAK	WSRMDQRMDQLAK	WSRMDQRMDQLAK
WSRMDQMDQLAK	WSRMDQQLAK	WSRMDQMDQLAK	WSRMDQMDQLAK	WSRMDQMDQLAK
WSRMDQDQLAK	WSRMDQAK	WSRMDQDQLAK	WSRMDQDQLAK	WSRMDQDQLAK
WSRMDQQLAK	WSRMDQK	WSRMDQQLAK	WSRMDQQLAK	WSRMDQQLAK
WSRMDQAK	WSRMDQLWSRMDQLAK	WSRMDQAK	WSRMDQAK	WSRMDQAK
WSRMDQK	WSRMDQLSRMDQLAK	WSRMDQK	WSRMDQK	WSRMDQK
WSRMDQLWSRMDQLAK	WSRMDQLRMDQLAK	WSRMDQLWSRMDQLAK	WSRMDQLWSRMDQLAK	WSRMDQLWSRMDQLAK
WSRMDQLSRMDQLAK	WSRMDQLMDQLAK	WSRMDQLSRMDQLAK	WSRMDQLSRMDQLAK	WSRMDQLSRMDQLAK
WSRMDQLRMDQLAK	WSRMDQLDQLAK	WSRMDQLRMDQLAK	WSRMDQLRMDQLAK	WSRMDQLRMDQLAK
WSRMDQLMDQLAK	WSRMDQLQLAK	WSRMDQLMDQLAK	WSRMDQLMDQLAK	WSRMDQLMDQLAK
WSRMDQLDQLAK	WSRMDQLLAK	WSRMDQLDQLAK	WSRMDQLDQLAK	WSRMDQLDQLAK
WSRMDQLQLAK	WSRMDQLK	WSRMDQLQLAK	WSRMDQLQLAK	WSRMDQLQLAK
WSRMDQLLAK	WSRMDQLAWSRMDQLAK	WSRMDQLLAK	WSRMDQLLAK	WSRMDQLLAK
WSRMDQLK	WSRMDQLASRMDQLAK	WSRMDQLK	WSRMDQLK	WSRMDQLK
WSRMDQLAWSRMDQLAK	WSRMDQLARMDQLAK	WSRMDQLAWSRMDQLAK	WSRMDQLAWSRMDQLAK	WSRMDQLAWSRMDQLAK
WSRMDQLASRMDQLAK	WSRMDQLAMDQLAK	WSRMDQLASRMDQLAK	WSRMDQLASRMDQLAK	WSRMDQLASRMDQLAK
WSRMDQLARMDQLAK	WSRMDQLADQLAK	WSRMDQLARMDQLAK	WSRMDQLARMDQLAK	WSRMDQLARMDQLAK
WSRMDQLAMDQLAK	WSRMDQLAQLAK	WSRMDQLAMDQLAK	WSRMDQLAMDQLAK	WSRMDQLAMDQLAK
WSRMDQLADQLAK	WSRMDQLALAK	WSRMDQLADQLAK	WSRMDQLADQLAK	WSRMDQLADQLAK
WSRMDQLAQLAK	WSRMDQLAAK	WSRMDQLAQLAK	WSRMDQLAQLAK	WSRMDQLAQLAK
WSRMDQLALAK		WSRMDQLALAK	WSRMDQLALAK	WSRMDQLALAK
WSRMDQLAAK		WSRMDQLAAK	WSRMDQLAAK	WSRMDQLAAK
