# Supplementary material for: Lysosomal cathepsin creates chimeric epitopes for diabetogenic CD4 T cells via transpeptidation
Source: J Exp Med. 2020 Oct 23;218(2):e20192135. doi: 10.1084/jem.20192135 (PMC7590512; doi:10.1084/jem.20192135)
Supplement: Data S4 — lists all of the chimeric peptides identified in the Cat-L digestions described in Figs. 4 and 7. [file JEM_20192135_DataS4.xlsx]

## Sheet: Description
Supplemental Spreadsheet S4: Peptides identified in the Fourteen Cat-L digestions
Acceptor Fragment<Donor N-term
These sheets list all peptides identifed in the seven CatL digestions described in Fig. 4 through Fig. 8 in which the N-terminus of the input donor peptide was fused to the C-terminus of any Cat-L cleavage product of the input acceptor peptide. Separate sheets are used for the Liver vs. recombant E. coli produced Cat-L. Also shown are unfused intact acceptor and donor peptides or their fragment i…
Other Fused Peptides
This sheet lists all types of other fused peptides found in the seven Cat-L digestions not present in Spreadsheet S4. The list included additional input donor to input acceptor fusions, as well as acceptor to donor, acceptor to acceptor and donor to donor fusions. Separate sheets are used for the Liver vs. recombant E. coli produced Cat-L. All Sheets: within groups the data are sorted by the Tota…

## Sheet: Acc Frag<Donor N-ter(livCATL)
	Input Acceptor Input Donor	Liver Cat-L DLQTLALEVAQQ WSRMDQLAK	Ion Intensity	Total intensity for Group	% of Total fused peptides		Input Acceptor Input Donor	Liver Cat-L LDETIALQTKNK WSRMDQLAK	Ion Intensity	Total intensity for Group	% of Total fused peptides		Input Acceptor Input Donor	Liver Cat-L VSNTLTLSNGLE WSRMDQLAK	Ion Intensity	Total intensity for Group	% of Total fused peptides		Input Acceptor Input Donor	Liver Cat-L ELQDLALQGAKE WSRMDQLAK	Ion Intensity	Total intensity for Group	% of Total fused peptides		Input Acceptor Input Donor	Liver Cat-L DERILSILRHQN WSRMDQLAK	Ion Intensity	Total intensity for Group	% of Total fused peptides		Input Acceptor Input Donor	Liver Cat-L DLQTLALEVAQQ NAARDPNR (NOD)	Ion Intensity	Total intensity for Group	% of Total fused peptides		Input Acceptor Input Donor	Liver Cat-L DLQTLALEVAQQ NAAGDPNR (Balb)	Ion Intensity	Total intensity for Group	% of Total fused peptides
	Acceptor	DLQTLALEVAQQ (intact)	5759.99				Acceptor	LDETIALQTKN	312.379				Acceptor	NTLTLSNGLE	809.925				Acceptor	ELQDLALQGAKE (intact)	3094.12				Acceptor	DERILSILRHQN(Intact)	331.759				Acceptor	DLQTLALE	235.269				Acceptor	DLQTLALE	235.269
	Acceptor	DLQTLALEVA	134.05				Acceptor	LDETIALQTK	242.749				Acceptor	VSNTLTL	568.217				Acceptor	DLALQGAKE	69.6528				Acceptor	DERILSILRH	227.778				Acceptor	DLQTLALEVAQQ (Intact)	184.989				Acceptor	DLQTLALEVAQQ (intact)	184.989
	Acceptor	TLALEVAQQ	104.732				Acceptor	LDETIALQTKNK (intact)	134.988				Acceptor	SNTLTLSNGLE	29.6812				Acceptor	ELQDLALQ	43.4635				Acceptor	DERILSILRHQ	30.078				Acceptor	TLALEVAQQ	59.4229				Acceptor	TLALEVAQQ	59.4229
	Acceptor	ALEVAQQ	8.99749	6007.77			Acceptor	ETIALQTKNK	8.98413	699.101			Acceptor	TLSNGLE	1.48479	1409.31			Acceptor	ELQDLALQGAK	3.99434				Acceptor	ERILSILRHQN	8.23655				Acceptor	LALEVAQQ	47.8167				Acceptor	LALEVAQQ	47.8167
	Donor	WSRMDQLAK (intact)	1277.14				Donor	WSRMDQLAK (intact)	1309.59				Donor	WSRMDQLAK (intact)	2395.36				Acceptor	QDLALQGAKE	3.67298	3214.9			Acceptor	SILRHQN	0.527864	598.379			Acceptor	TLALEVA	42.7715				Acceptor	TLALEVA	42.7715
	Donor	SRMDQLAK	18.5244				Donor	WSRMDQLA	116.906				Donor	WSRMDQL	96.0797				Donor	WSRMDQLAK (intact)	668.986				Donor	WSRMDQLAK (intact)	810.749				Acceptor	DLQTLAL	13.306				Acceptor	DLQTLAL	13.306
	Donor	RMDQLAK	7.12896	1302.79			Donor	WSRMDQL	351.552				Donor	RMDQLAK	1.56719				Donor	WSRMDQL	40.2022				Donor	WSRMDQL	100.184				Acceptor	DLQTLALEVAQ	9.34657				Acceptor	DLQTLALEVAQ	9.34657
	Acceptor Position	Fused Peptide					Donor	SRMDQLAK	18.7144				Donor	SRMDQLAK	0.828771	2493.84			Donor	RMDQLAK	22.91				Donor	WSRMDQLA	58.0798				Acceptor	ALEVAQQ	9.09384				Acceptor	ALEVAQQ	9.09384
	11	LEVAQ/WSRMDQLAK	0.384558	0.384558	0.0151234		Donor	RMDQLAK	70.7827	1867.55			Acceptor Position	Fused Peptide					Donor	SRMDQLAK	7.68546	739.783			Donor	SRMDQLAK	21.0299				Acceptor	DLQTLALEVA	2.18407				Acceptor	DLQTLALEVA	2.18407
	10	DLQTLALEVA/WSRMDQLAK	2.42014				Acceptor Position	Fused Peptide					10	G/WSRMDQLAK	19.2959				Acceptor Position	Fused Peptide					Donor	RMDQLAK	6.83684	996.879			Acceptor	QTLALEVA	0.538034				Acceptor	QTLALEVA	0.538034
	10	LEVA/WSRMDQLAK	0.669522	3.08967	0.121507		9	LDETIALQTWSRMDQLAK	104.898				10	VSNTLTLSNG/WSRMDQLAK	8.70191				11	QDLALQGAK/WSRMDQLAK	3.42932	3.42932	0.0601536		Acceptor Position	Fused Peptide					Acceptor	TLALEVAQ	0.510144	605.248			Acceptor	TLALEVAQ	0.510144	605.248
	8	DLQTLALE/WSRMDQLAK	1333.87				9	TWSRMDQLAK	2.63793	107.536	10.7995		10	SNTLTLSNG/WSRMDQLAK	8.37141	36.3692	1.50575		9	ELQDLALQG/WSRMDQLAK	456.08				10	DERILSILRHWS	0.851788	0.851788	0.0852895		Donor	NAARDPNR(Intact)	4.65426	4.65426			Donor	NAAGDPNR	1.54492	1.54492
	8	DLQTLALE/WSRMDQ	13.7318				8	LDETIALQWSRMDQLAK	325.082				8	VSNTLTLS/WSRMDQLAK	13.8356				9	ELQDLALQG/WSRMDQ	79.1254				9	ILRWSRMDQLAK	156.979				Acceptor Position	Fused Peptide					Acceptor Position	Fused Peptide
	8	TLALE/WSRMDQLAK	2.08938				8	TIALQWSRMDQLAK	47.3581				8	VSNTLTLS/WSRMDQ	0.87661				9	ELQDLALQG/WS	11.4022				9	DERILSILRWS	7.08856				10	LALEVA/NAARDPNR	0.117324				11	LEVAQ/NAAGDPNR	0.270118	0.270118	0.0376781
	8	DLQTLALE/WSRMDQL	1.66001				8	LDETIALQWSRMDQ	19.0252				8	NTLTLS/WSRMDQLAK	3.98075	18.6929	0.773921		9	DLALQG/WSRMDQLAK	9.45854				9	DERILSILRWSRMDQ	6.27877				10	LEVA/NAARDPNR	0.965431	1.08275	0.229783		10	LEVA/NAAGDPNR	5.82527	5.82527	0.812553
	8	LALE/WSRMDQLAK	1.38844				8	ETIALQWSRMDQLAK	13.6059				7	VSNTLTL/WSRMDQLAK	29.8775				9	ELQDLALQG/WSRMD	5.80691				9	DERILSILRW	5.9426				8	DLQTLALE/NAARDPNR	91.1248				9	DLQTLALEV/NAAGDPNR	91.1248
	8	TLALE/WSRMDQ	0.303451	1353.04	53.2107		8	ETIALQWSRMDQ	5.09641				7	VSNTLTL/WSRMDQL	0.550807				9	ELQDLALQG/WSRMDQL	4.65269				9	SILRWSRMDQ	2.26469				8	LALE/NAARDPNR	11.2716				9	LALEV/NAAGDPNR	11.2716
	7	DLQTLAL/WSRMDQLAK	261.157				8	LQWSRMDQ	3.52812				7	NTLTL/WSRMDQLAK	4.41629	34.8446	1.44263		9	ELQDLALQG/WSRMDQLA	0.55107	567.077	9.94706		9	SILRWSRMDQLAK	0.75969				8	TLALE/NAARDPNR	11.2025				9	TLALEV/NAAGDPNR	6.71515
	7	DLQTLAL/WSRMDQLA	0.65461				8	LDETIALQWSRMDQL	2.47839				6	VSNTLT/WSRMDQLAK	2172.82				8	ELQDLALQ/WSRMDQLAK	2358.5				9	DERILSILRWSRMDQLAK	0.218192	179.532	17.9765		8	LE/NAARDPNR	0.917554				9	DLQTLALEV/NAAGDP	2.76468
	7	DLQTLAL/WSRMDQL	2.13155				8	IALQWSRMDQLAK	1.84909				6	VSNTLT/WSRMDQ	68.7683				8	ELQDLALQ/WSRMDQ	478.237				8	DERILSILWSRMDQLAK	44.3365				8	DLQTLALE/NAAR	0.806638				9	DLQTLALEV/NAAG	0.806638
	7	QTLAL/WSRMDQLAK	0.328133				8	LDETIALQWSR	1.73715				6	NTLT/WSRMDQLAK	42.9512				8	QDLALQ/WSRMDQLAK	200.872				8	DERILSILWSRMDQ	2.39912				8	ALE/NAARDPNR	0.626486				9	ALEV/NAAGDPNR	0.626486
	7	AL/WSRMDQLAK	0.929961	265.201	10.4295		8	LDETIALQWSRMD	1.10303				6	VSNTLT/WSRMDQL	23.6983				8	ELQDLALQ/WSRMD	126.535				8	DERILSILWSR	0.524422				8	DLQTLALE/NAARDPN	0.492448				9	DLQTLALEV/NAAGDPN	0.492448
	6	DLQTLA/WSRMDQLAK	875.911				8	TIALQWS	0.74755				6	VSNTLT/W	7.66683				8	DLALQ/WSRMDQLAK	119.033				8	DERILSILWS	3.13683				8	LALE/NAARDPN	0.169992	116.612	24.7475		9	LEV/NAAGDPNR	0.221868	114.024	15.9049
	6	DLQTLA/WSRMDQLA	1.12333				8	LDETIALQWSRMDQLA	0.550807	422.162	42.3962		6	SNTLT/WSRMDQLAK	5.20854				8	ELQDLALQ/WSR	19.9162				8	DERILSILW	9.87375				7	DLQTLAL/NAARDPNR	45.0469				8	DLQTLALE/NAAGDPNR	43.3514
	6	DLQTLA/WSRMDQL	4.05724				7	DETIALWS	25.0069				6	VSNTLT/WSRMD	2.48672				8	ELQDLALQ/WSRMDQL	14.7935				8	SILWSRMDQLAK	4.91335	65.184	6.52687		7	TLAL/NAARDPNR	4.97086				8	LALE/NAAGDPNR	13.9792
	6	DLQTLA/WSRMDQ	1.53395				7	LDETIALWSRMDQLAK	9.67937	34.6863	3.48341		6	NTLT/WSRMDQ	1.84718	2325.45	96.2777		8	ELQDLALQ/WSRM	10.1793				6	DERILSWSRMDQLAK	318.087				7	LAL/NAARDPNR	3.25338				8	TLALE/NAAGDPNR	10.1924
	6	DLQTLA/WSRMD	0.79386				6	LDETIAWSRMDQLAK	253.636					17 fused peptides		2415.35	100		8	ELQDLALQ/WS	4.58891				6	SWSRMDQLAK	84.4884				7	DLQTLAL/NAAR	0.298305	53.5694	11.3685		8	LE/NAAGDPNR	0.532577	68.0556	9.49292
	6	TLA/WSRMDQLAK	0.942992	884.363	34.7792		6	TIAWSRMDQLAK	22.3152					6 input peptide fragments		1507.78			8	LQ/WSRMDQLAK	4.26182				6	DERILSWSRMDQ	16.5814				6	TLA/NAARDPNR	32.0692				7	DLQTLAL/NAAGDPNR	31.0496
	5	DLQTL/WSRMDQLAK	13.6259	13.6259	0.535865		6	LDETIAWSRMDQ	9.76733					1 undigested input peptide		2395.36			8	ELQDLALQ/WSRMDQLA	3.61837				6	DERILSWS	9.35411				6	DLQTLA/NAARDPN	7.57024				7	TLAL/NAAGDPNR	8.4204
	4	DLQT/WSRMDQLAK	16.1702				6	ETIAWSRMDQLAK	9.14075					All		6318.5			8	DLALQ/WSRMDQL	2.89306				6	DERILSWSRMDQL	9.31082				6	DLQTLA/NAAR	3.7466				7	LAL/NAAGDPNR	7.09758	46.5675	6.4956
	4	DLQT/WSRMDQ	0.660454	16.8306	0.661894		6	IAWSRMDQLAK	5.48035	300.339	30.162								8	ALQ/WSRMDQLAK	1.11455	3344.55	58.6666		6	RILSWSRMDQLAK	5.92431				6	DLQTLA/NAARDPNR	3.1319				6	DLQTLA/NAAGDPNR	311.143
	3	DLQ/WSRMDQLAK	6.261	6.261	0.246225		5	ETIWSRMDQLAK	6.37646	6.37646	0.640364								7	ELQDLAL/WSRMDQLAK	27.6167				6	DERILSWSRMDQLA	5.45573				6	LA/NAARDPNR	2.66186				6	TLA/NAAGDPNR	23.4796
		24 fused peptides		2542.79	100		4	LDETWSRMDQLAK	17.0049	17.0049	1.70774								7	ELQDLAL/WSRMDQ	20.3564				6	ERILSWSRMDQLAK	2.80784				6	DLQTLA/N	1.57631				6	DLQTLA/NAAGD	4.01221
		5 input peptide fragments		273.433			3	LDEWSRMDQLAK	74.5582										7	DLAL/WSRMDQLAK	7.67938				6	LSWSRMDQLAK	1.65031	453.66	45.425		6	DLQTLA/NAARD	0.453208	51.2093	10.8677		6	LA/NAAGDPNR	0.71768
		2 undigested input peptides		7037.13			3	LDEWSRMDQ	3.62853	78.1867	7.852								7	ELQDLAL/WSRMDQL	0.51206	56.1646	0.98518		5	DERILWSRMDQLAK	242.082				5	DLQTL/NAARDPNR	19.5283				6	QTLA/NAAGDPNR	0.692925
		All		9853.36			2	LDWSRMDQLAK	23.5326										6	ELQDLA/WSRMDQLAK	1379.96				5	DERILWS	38.9573				5	DLQTL/NAAR	3.5805				6	DLQTLA/NAAGDPN	0.456858
							2	LDWSRMDQ	5.93036	29.463	2.95886								6	ELQDLA/WSRMDQ	255.869				5	DERILWSRMDQ	12.4722				5	DLQTL/NAARDPN	0.624747				6	LQTLA/NAAGDPNR	0.439584	340.942	47.5572
								27 fused peptides		995.755	100								6	ELQDLA/WSRMDQLA	33.466				5	DERILWSRMDQL	3.56961				5	TL/NAARDPNR	0.205236	23.9387	5.08029		5	DLQTL/NAAGDPNR	22.8976
								7 input peptide fragments		944.676									6	DLA/WSRMDQLAK	22.7578				5	DERILWSRMDQLA	1.45553				4	DLQT/NAARDPNR	116.21				5	TL/NAAGDPNR	0.213252	23.1109	3.22368
								2 undigested input peptides		1621.97									6	ELQDLA/WSRM	4.37893				5	RILWSRMDQLAK	0.937714	299.475	29.9864		4	DLQT/NAARDPN	0.691708	116.902	24.809		4	DLQT/NAAGDPNR	80.3463	80.3463	11.2073
								All		3562.4									6	ELQDLA/WSRMDQL	2.39507					29 fused peptides		998.702	100		3	DLQ/NAARDPNR	107.82	107.82	22.8817		3	DLQ/NAAGDPNR	37.7682	37.7682	5.2682
																			6	ELQDLA/WSR	2.23297	1701.06	29.8382			8 input peptide fragments		452.75			2	DL/NAARDPNR	0.0734335	0.0734335	0.0155841			28 fused peptides		716.909	100
																			5	ELQDL/WSRMDQLAK	11.7363					2 undigested input peptides		1142.51				29 fused peptides		471.208	100			10 input peptide fragments		369.979
																			5	ELQDL/WSRMDQ	7.56111					All		2593.96				10 input peptide fragments		369.979				2 undigested input peptides		236.814
																			5	ELQDL/WS	3.24141											2 undigested input peptides		239.924				All		1323.7
																			5	ELQDL/WSRMDQL	1.03352	23.5724	0.413482									All		1081.11
																			4	ELQD/WSRMDQLAK	1.35798	1.35798	0.0238202
																			2	EL/WSRMDQLAK	3.7356	3.7356	0.0655259
																				38 fused peptides		5700.95	100
																				7 input peptide fragments		191.581
																				2 undigested input peptides		3763.1
																				All		9655.63

## Sheet: Acc Frag.<Donor N-ter(recCatL)
	Input Acceptor Input Donor	recCat-L DLQTLALEVAQQ WSRMDQLAK	Ion Intensity	Total intensity for Group	% of Total fused peptides		Input Acceptor Input Donor	recCat-L LDETIALQTKNK WSRMDQLAK	Ion Intensity	Total intensity for Group	% of Total fused peptides		Input Acceptor Input Donor	recCat-L VSNTLTLSNGLE WSRMDQLAK	Ion Intensity	Total intensity for Group	% of Total fused peptides		Input Acceptor Input Donor	recCat-L ELQDLALQGAKE WSRMDQLAK	Ion Intensity	Total intensity for Group	% of Total fused peptides		Input Acceptor Input Donor	recCat-L DERILSILRHQN WSRMDQLAK	Ion Intensity	Total intensity for Group	% of Total fused peptides		Input Acceptor Input Donor	recCat-L DLQTLALEVAQQ NAARDPNR (NOD)	Ion Intensity	Total intensity for Group	% of Total fused peptides		Input Acceptor Input Donor	recCat-L DLQTLALEVAQQ NAAGDPNR (Balb)	Ion Intensity	Total intensity for Group	% of Total fused peptides
	Acceptor	DLQTLALEVAQQ (Intact)	2117.75				Acceptor	LDETIALQTKNK (intact)	7648.41				Acceptor	VSNTLTLSNGLE (intact)	423.946	423.946			Acceptor	ELQDLALQGAKE (intact)	4677.89				Acceptor	DERILSILRHQN (intact)	13802.3				Acceptor	DLQTLALEVAQQ (Intact)	2915.86				Acceptor	DLQTLALEVAQQ (intact)	2438.11
	Acceptor	DLQTLALEVA	42.0557				Acceptor	LDETIALQTKN	12.1318				Donor	WSRMDQLAK (intact)	25543.4				Acceptor	DLALQGAKE	722.459	5400.35			Acceptor	DERILSILR	5027.54				Acceptor	ALEVAQQ	10.2518				Acceptor	TLALEVAQQ	29.5051
	Acceptor	DLQTLALEVAQ	3.59755				Acceptor	LDETIALQTK	6.46133				Donor	RMDQLAK	739.459				Donor	WSRMDQLAK (intact)	2841.33				Acceptor	DERILSIL	629.015				Acceptor	DLQTLALE	0.689318				Acceptor	ALEVAQQ	14.3843	2482
	Acceptor	ALEVAQQ	0.594376	2164			Acceptor	LDETIALQ	4.28163				Donor	SRMDQLAK	159.858				Donor	RMDQLAK	1084.88				Acceptor	DERILSILRHQ	128.25				Acceptor	TLALEVAQQ	0.278717	2927.08			Donor	NAAGDPNR (intact)	15.4509	15.4509
	Donor	WSRMDQLAK (Intact)	5910.46				Acceptor	DETIALQTKNK	2.42171				Donor	WSRMDQLA	55.8491				Donor	SRMDQLAK	73.6863	3999.9			Acceptor	ERILSILRHQN	36.7699				Donor	NAARDPNR(Intact)	4.65426	4.58413			Acceptor Position	Fused Peptide
	Donor	RMDQLAK	1960.65				Acceptor	ALQTKNK	0.306022	7674.02			Donor	WSRMDQL	6.85832	26505.4			Acceptor Position	Fused Peptide					Acceptor	ILSILRHQN	27.5712				Acceptor Position	Fused Peptide					11	EVAQ/NAAGDPNR	0.145849	0.145849	0.0225719
	Donor	SRMDQLAK	64.7485				Donor	WSRMDQLAK (Intact)	6867.4				Acceptor Position	Fused Peptide					9	ELQDLALQG/WSRMDQLAK	22.0894				Acceptor	SILRHQN	24.8929				11	DLQTLALEVAQ/N	2.69333	2.69333	0.0399005		10	LEVA/NAA	53.0678
	Donor	WSRMDQLA	15.0662	7950.92			Donor	RMDQLAK	3463.97				10	G/WSRMDQLAK	33.7759	33.7759	1.51444		9	G/WSRMDQLAK	15.1235				Acceptor	RILSILR	7.19227				10	LEVA/NAARDPNR	156.065				10	DLQTLALEVA/NAAGDPNR	3.49039
	Acceptor Position	Fused Peptide					Donor	SRMDQLAK	119.216	10450.6			8	VSNTLTLS/WSRMDQLAK	68.2795				9	ELQDLALQG/WSRMDQ	0.243263				Acceptor	DERILSILRH	3.85542				10	LALEVA/NAARDPNR	4.81553				10	LEVA/NAAGDPNR	2.87441
	10	LEVA/WSRMDQLAK	0.359227	0.359227	0.027445		Acceptor Position	Fused Peptide					8	LS/WSRMDQLAK	42.8088				9	ELQDLALQG/WSRMD	0.207687				Acceptor	RILSILRHQN	2.84227				10	EVA/NAARD	4.45014				10	VA/NAAGDPNR	0.160403
	9	DLQTLALEV/W	0.0571563	0.0571563	0.00436676		11	KN/WSRMDQLAK	13.9413				8	NTLTLS/WSRMDQLAK	1.20204	112.29	5.03485		9	ELQDLALQG/WSR	0.110621	37.7745	12.1792		Acceptor	ERILSIL	0.247916	19690.5			10	ALEVA/NAARDPNR	3.12622				10	TLALEVA/NAAGDPNR	0.0981003
	8	LE/WSRMDQLAK	120.218				11	LDETIALQTKN/W	2.15069	16.0919	1.19135		7	VSNTLTL/WSRMDQLAK	18.7835				8	ELQDLALQ/WSRMDQLAK	138.845				Donor	WSRMDQLAK (intact)	5654.42				10	DLQTLALEVA/NAARDPNR	2.00457				10	LALEVA/NAAGDPNR	0.0851155
	8	DLQTLALE/WSRMDQLAK	8.42653				9	LDETIALQT/WSRMDQLAK	132.025				7	NTLTL/WSRMDQLAK	0.686451	19.4699	0.872989		8	DLALQ/WSRMDQLAK	2.77324				Donor	RMDQLAK	890.123				10	LEVA/NAARD	0.794858				10	EVA/NAAGDPNR	0.0787562
	8	TLALE/WSRMDQLAK	5.4238				9	ETIALQT/WSRMDQLAK	3.1158				6	VSNTLT/WSRMDQLAK	1622.12				8	ELQDLALQ/WSRMDQ	1.87198				Donor	SRMDQLAK	125.391	6669.93			10	VA/NAARDPNR	0.737535	171.993	2.548		10	ALEVA/NAAGDPNR	0.0582067
	8	ALE/WSRMDQLAK	5.34731				9	TIALQT/WSRMDQLAK	1.71459				6	NTLT/WSRMDQLAK	408.505				8	ELQDLALQ/WSRMD	1.11929				Acceptor Position	Fused Peptide					9	DLQTLALEV/NAARDPNR	0.521453				10	DLQTLALEVA/NAAGDPN	0.0534003	59.9665	9.28054
	8	LALE/WSRMDQLAK	2.55392	141.97	10.8465		9	LDETIALQT/WSR	1.43329				6	VSNTLT/WSRMDQ	12.3352				8	ELQDLALQ/WSR	0.476265				11	DERILSILRHQ/W	0.11827	0.11827	0.00338684		9	LALEV/NAARDPNR	0.369204	0.890657	0.0131947		9	DLQTLALEV/NAAGDPNR	0.0541305
	7	DLQTLAL/WSRMDQLAK	14.2828				9	LQT/WSRMDQLAK	1.17564				6	VSNTLT/WSRMD	8.67712				8	ELQDLALQ/WSRM	0.237749	145.323	46.855		9	DERILSILR/WSRMDQLAK	11.8287				8	DLQTLALE/NAARDPNR	959.212				9	LEV/NAAGDPNR	0.123299	0.177429	0.0274593
	7	AL/WSRMDQLAK	41.3678	55.6506	4.25172		9	LDETIALQT/WSRMDQ	0.624118				6	VSNTLT/WSR	3.86404				7	ELQDLAL/WSRMDQLAK	5.82687	5.82687	1.8787		9	SILR/WSRMDQLAK	70.967				8	LALE/NAARDPNR	223.998				8	DLQTLALE/NAAGDPNR	23.8602
	6	DLQTLA/WSRMDQLAK	309.343				9	LDETIALQT/WSRMD	0.260268				6	TLT/WSRMDQLAK	0.668937				6	DLA/WSRMDQLAK	66.9775				9	DERILSILR/W	16.1693				8	TLALE/NAARDPNR	207.19				8	LE/NAAGDPNR	11.2288
	6	TLA/WSRMDQLAK	158.43				9	LDETIALQT/WSRM	0.247928	140.597	10.4089		6	VSNTLT/WSRMDQL	0.388442				6	ELQDLA/WSRMDQLAK	38.9623				9	DERILSILR/WS	11.591	110.556	3.16593		8	DLQTLALE/NAARD	8.33647				8	LALE/NAAGDPNR	8.1859
	6	LA/WSRMDQLAK	40.9961				8	LDETIALQ/WSRMDQLAK	562.301				6	NTLT/WSRMDQ	0.274505				6	ELQDLA/WSR	2.33507				8	DERILSIL/WSRMDQLAK	58.1667				8	DLQTLALE/NAARDPN	4.07389				8	TLALE/NAAGDPNR	6.46783
	6	DLQTLA/WSRMDQ	14.789				8	LDETIALQ/WSRMDQ	14.6582				6	NTLT/WSRMD	0.274505				6	ELQDLA/WSRMD	2.04609	110.321	35.5697		8	DERILSIL/W	59.7537				8	ALE/NAARDPNR	2.97972				8	ALE/NAAGDPNR	1.05641	50.7991	7.86178
	6	DLQTLA/WSR	6.93415				8	TIALQ/WSRMDQLAK	10.6182				6	LT/WSRMDQLAK	3.24424	2060.36	92.3818		5	ELQDL/WSRMDQLAK	1.00536	1.00536	0.324147		8	DERILSIL/WS	30.014				8	DLQTLALE/NAAR	2.16836				7	DLQTLAL/NAAGDPNR	9.05509
	6	DLQTLA/WSRMD	6.45647				8	LDETIALQ/WSRMD	4.34345				4	VSNT/WSRMDQLAK	1.50651				4	ELQD/WSRMDQLAK	0.94961	0.94961	0.306173		8	DERILSIL/WSR	2.34449	150.279	4.30345		8	LALE/NAARDPN	2.09715				7	AL/NAAGDPNR	8.63446
	6	DLQTLA/WSRM	2.37083				8	LDETIALQ/WSRM	2.98362				4	NT/WSRMDQLAK	0.456303	1.96281	0.0880081		3	ELQ/WSRMDQLAK	8.95425	8.95425	2.88703		7	LSI/WSRMDQLAK	38.5849	38.5849	1.10493		8	LE/NAARDPNR	1.93507				7	TLAL/NAAGDPNR	2.44092	20.1305	3.11543
	6	DLQTLA/WSRMDQLA	0.417071				8	ETIALQ/WSRMDQLAK	2.17999				2	VS/WSRMDQLAK	2.40675	2.40675	0.107913			19 A<W fused peptides		310.155	100		6	DERILS/WSRMDQLAK	1069.85				8	TLALE/NAARD	1.51904				6	DLQTLA/NAAGDPNR	337.661
	6	QTLA/WSRMDQLAK	0.157054	539.894	41.248		8	LDETIALQ/WSR	1.42352					19 A<W fused peptides		2230.26	100			3 input peptide fragments		1881.03			6	DERILS/WS	56.2149				8	LALE/NAARD	1.40689				6	TLA/NAAGDPNR	46.4472
	5	DLQTL/WSRMDQLAK	2.98729				8	LQ/WSRMDQLAK	0.709201					4 input peptide fragments		962.025				2 undigested input peptides		7519.22			6	ERILS/WSRMDQLAK	16.6665				8	TLALE/NAARDPN	0.116249	1415.03	20.9631		6	LA/NAAGDPNR	8.63446	392.743	60.7816
	5	TL/WSRMDQLAK	1.79752	4.78481	0.365561		8	ALQ/WSRMDQLAK	0.318148	599.535	44.3859			2 undigested input peptide		25967.3				All		9710.4			6	RILS/WSRMDQLAK	12.0663				7	DLQTLAL/NAARDPNR	283.28				5	DLQTL/NAAGDPNR	8.66165
	4	DLQT/WSRMDQLAK	98.623				7	LDETIAL/WSRMDQLAK	22.9364					All		29159.6									6	DERILS/W	7.09844				7	LAL/NAARDPNR	60.6757				5	TL/NAAGDPNR	0.895779	9.55743	1.47913
	4	DLQT/WSRMDQ	4.01903				7	DETIAL/WSRMDQLAK	0.500393																6	ILS/WSRMDQLAK	3.25635				7	TLAL/NAARDPNR	41.6337				4	DLQT/NAAGDPNR	67.23	67.23	10.4047
	4	T/WSRMDQLAK	3.60226				7	LDETIAL/WSR	0.225787																6	DERILS/WSRMDQ	2.90542	1168.06	33.4491		7	DLQTLAL/NAARD	0.853413				3	DLQ/NAAGDPNR	45.404	45.404	7.02681
	4	DLQT/WSRMDQLA	0.454262	106.699	8.1518		7	ETIAL/WSRMDQLAK	0.157682	23.8203	1.76351														5	DERIL/WSRMDQLAK	1313.91				7	AL/NAARDPNR	0.634512					27 fused peptides		646.153	100
	3	DLQ/WSRMDQLAK	455.898				6	LDETIA/WSRMDQLAK	303.855																5	RIL/WSRMDQLAK	336.807				7	LAL/NAARDPN	0.552671					2 input peptide fragments		43.8894
	3	DLQ/WSRMDQ	3.5838	459.482	35.1045		6	LDETIA/WSR	9.13767																5	DERIL/WS	260.219				7	DLQTLAL/NAAR	0.38966					2 undigested input peptides		2453.56
		26 A<W fused peptides		1308.9	100		6	LDETIA/WSRMDQ	3.67851																5	IL/WSRMDQLAK	111.649				7	TLAL/NAARD	0.242848					All		3143.6
		6 input peptide fragments		2086.71			6	LDETIA/WSRMD	3.44618																5	ERIL/WSRMDQLAK	1.86521	2024.46	57.9732		7	LAL/NAARD	0.132258	388.394	5.75389
		2 undigested input peptides		8028.21			6	ETIA/WSRMDQLAK	3.38024																	22 fused peptides		3492.06	100		6	DLQTLA/NAARDPNR	2681.25
		All		11423.8			6	LDETIA/WSRM	0.946498	324.444	24.0198															12 input peptide fragments		6903.69			6	TLA/NAARDPNR	118.76
							5	LDETI/WSRMDQLAK	0.052878																	2 undigested input peptides		19456.7			6	DLQTLA/NAARDPN	80.7837
							5	ETI/WSRMDQLAK	2.07615	2.12903	0.15762															All		29852.4			6	DLQTLA/NAAR	35.6307
							4	LDET/WSRMDQLAK	6.90104																						6	DLQTLA/NAARD	35.0502
							4	ET/WSRMDQLAK	0.366962																						6	DLQTLA/NAARDP	3.65061
							4	LDET/WSRMDQ	0.31992	7.58793	0.561763																				6	QTLA/NAARDPNR	2.80533
							3	LDE/WSRMDQLAK	128.523																						6	LA/NAARDPNR	0.619515	2958.55	43.8296
							3	LDE/WSRMDQ	0.527722																						5	DLQTL/NAARDPNR	215.22
							3	LDE/WSRMD	0.475252	129.526	9.58931																				5	DLQTL/NAARD	0.786218
							2	LD/WSRMDQLAK	107.003	107.003	7.92183																				5	TL/NAARDPNR	0.544429
								38 fused peptides		1350.73	100																				5	DLQTL/NAAR	0.324539	216.875	3.21291
								7 input peptide fragments		3608.79																					4	DLQT/NAARDPNR	937.502
								2 undigested input peptides		14515.8																					4	DLQT/NAARD	3.16163
								All		19475.3																					4	DLQT/NAARDPN	2.83878
																															4	QT/NAARDPNR	2.54556
																															4	T/NAARDPNR	1.03443	947.083	14.0306
																															3	DLQ/NAARDPNR	646.715
																															3	DLQ/NAARDPN	1.79137
																															3	DLQ/NAARDP	0.102146	648.609	9.60885
																																51 fused peptides		6750.12	100
																																3 input peptide fragments		11.2198
																																2 undigested input peptides		2920.52
																																All		9681.86

## Sheet: Other Fused Peptides(livCATL)
	DLQTLALEVAQQ +WSRMDQLAK +liver CatL		Total Ion (x10-6)		LDETIALQTKNK +WSRMDQLAK +Liver CatL		Total Ion (x10-6)		VSNTLTLSNGLE +WSRMDQLAK +Liver CatL		Total Ion (x10-6)		ELQDLALQGAKE +WSRMDQLAK +liver CatL		Total Ion (x10-6)		DERILSILRHQN +WSRMDQLAK +Liver CatL		Total Ion (x10-6)		DLQTLALEVAQQ +NAAGDPNR +Liver CatL		Total Ion (x10-6)		DLQTLALEVAQQ +NAARDPNR +liver CatL		Total Ion (x10-6)
	DLQTLALEVAQQ<WSRMDQLAK				LDETIALQTKNK<WSRMDQLAK				VSNTLTLSNGLE<WSRMDQLAK				ELQDLALQGAKE<WSRMDQLAK				DERILSILRHQN<WSRMDQLAK				DLQTLALEVAQQ<NAAGDPNR				DLQTLALEVAQQ<NAARDPNR
	DLQTLALE	RMDQLAK	261.157		LDETIA	RMDQLAK	3198.78		VSNTLT	LAK	45.2539		ELQDLALQ	RMDQLAK	672.253		DERILS	RMDQLAK	173.819		LEVAQ	AG	164.848		DLQTLA	AARDPNR	11.2716
	DLQTLALEVA	LAK	99.2235		LDETIALQ	RMDQLAK	2446.34		VSNTLTLS	LAK	41.6987		ELQDLALQ	LAK	663.297		DERILSI	AK	90.3903		DLQTLA	AAGDPNR	4.22305		DLQTLALEVA	RDPNR	0.924166
	QTLALE	MDQLAK	66.0051		LDETIAL	QLAK	593.628		VSNTLTLSNG	LAK	23.728		ELQDLALQG	RMDQLAK	628.666		DERIL	RMDQLAK	75.5773		DLQT	AAGDPNR	0.804654		TLA	LNAARDPNR	0.169992
	EVAQ	MDQLAK	62.0242		LDETIA	LAK	557.208		NTLT	MDQLAK	21.2231		ELQDLA	RMDQLAK	246.195		DERILSIL	LAK	39.0866		QTLAL	AAGDPNR	0.218446		DLQTLALEVAQQ<DLQTLALEVAQQ
	DLQTLALEVA	RMDQLAK	41.6457		TIALQ	RMDQLAK	371.803		VSNTLTL	LAK	19.3788		QDLALQ	RMDQLAK	100.253		DERILSIL	RMDQLAK	38.6833		LALE	AAGDPNR	0.151215		DL	LALEVAQQ	9.6036
	DLQTLA	RMDQLAK	26.1167		LDETIALQT	RMDQLAK	269.084		VSNTLT	RMDQLAK	11.1401		LQDLAL	RMDQLAK	95.0104		DERILSILR	LAK	22.1646		DLQTLALEVAQQ<DLQTLALEVAQQ				DLQT	EVAQQ	0.544764
	TLAL	RMDQLAK	23.8863		LDETIALQ	RMDQ	199.196		VSNTLTLSNG	AK	9.44015		ELQDLALQ	QLAK	54.596		DERIL	SRMDQ	10.0014		DLQTL	LEVAQQ	8.85528		DLQT	ALEVAQQ	0.414561
	DLQTLALE	LAK	21.3043		LDETIAL	RMDQLAK	176.905		VSNTLTLSNG	MDQLAK	5.34234		ELQDLAL	RMDQLAK	52.3855		DERILSIL	SRMDQLAK	4.70943		TL	LEVAQQ	0.748314		DLQTL	EVAQQ	0.236756
	TLAL	LAK	13.1797		ETIALQ	RMDQLAK	127.054		VSNTLTL	SRMDQLAK	3.05754		ELQDLALQ	SRMDQLAK	41.9304		DERILS	QLAK	4.27156		DLQTL	EVAQQ	0.414561		DLQTL	LEVAQQ	0.210916
	DLQT	MDQLAK	13.1062		LDETIALQT	LAK	114.976		VSNTLTL	RMDQLAK	2.40498		ELQDLALQG	LAK	41.5655		IL	RMDQLAK	3.8358		LE	LEVAQQ	0.371156		L	LEVAQQ	0.19613
	DLQTLALE	QLAK	10.435		LDETIA	RMDQ	83.4138		NTLT	RMDQLAK	0.915668		ELQDLALQ	RMDQL	33.407		SIL	RMDQLAK	2.92199		DLQT	ALEVAQQ	0.236756		LE	LEVAQQ	0.172079
	LALEVA	LAK	6.15483		LDETIALQ	QLAK	81.1979		NTLTLS	LAK	0.899781		ELQDLA	MDQLAK	20.1789		RIL	SRMDQLAK	2.08363		DLQT	EVAQQ	0.210916		TL	LEVAQQ	0.156934
	TLALEVA	LAK	5.18014		LDETIAL	LAK	59.4299		WSRMDQLAK<VSNTLTLSNGLE				ELQDLALQ	RMDQ	18.511		DERILSILR	RMDQ	0.885403		L	LEVAQQ	0.19613		NAARDPNR<NAARDPNR
	DLQTLALEVA	AK	3.38626		LDETIAL	R	35.6601		R	SNTLTLSNGLE	13.7186		ELQDLA	SRMDQLAK	15.9316		DERILSILR	QLAK	0.670466		DL	LALEVAQQ	0.172079		NAAR	NAARDPNR	6.5449
	TLALEVAQ	K	2.70404		LD	RMDQLAK	30.571		WSRMDQ	VSNTLTLSNGLE	3.79983		ELQDLAL	LAK	15.0284		DERIL	SMDQLAK	0.659779		NAAGDPNR<NAAGDPNR				NAARDPN	NAARDPNR	0.11699
	DLQTLALEVAQ	MDQLAK	2.26714		LDETIALQ	R	24.7616		WSRMDQL	LE	3.26092		DLAL	RMDQLAK	6.37785		WSRMDQLAK<DERILSILRHQN				NAAGDPN	NAAGDPNR	0.108908
	LAL	RMDQLAK	2.22592		LDE	RMDQLAK	18.4806		WSR	VSNTLTLSNGLE	2.74274		ELQDLALQG	SRMDQLAK	5.81758		WS	DERILSILRHQN	70.3034		NAAGD	NAAGDPNR	0.123762
	DLQTLAL	RMDQLAK	2.16285		AL	RMDQLAK	17.3285		WSRMD	VSNTLTLSNGLE	2.0091		ELQDLALQ	RMD	5.01176		WS	DERILSILR	13.4444		NAAG	NAAGDPNR	0.0180427
	DLQTLA	RMDQ	2.08974		LDET	RMDQLAK	15.0444		WSRMDQLA	LSNGLE	1.79272		ELQDLA	QLAK	4.73647		WS	DERILSILRH	9.91074
	DLQTLALE	AK	2.03611		LDETIALQ	SRMDQLAK	10.8593		WSRMDQLA	VSNTLT	1.68029		ELQDLALQ	RMDQLA	4.54667		W	DERILSILRHQN	6.79311
	QTLAL	RMDQLAK	1.38844		LDETIALQTK	DQL	7.22064		WSRMD	VSNTLT	1.22388		ELQDLAL	RMDQL	4.1124		WSRMDQ	SILRHQN	1.76835
	DLQTLAL	RMDQ	1.06928		ETIALQT	QLAK	5.52361		WSRMDQL	VS	1.08404		ELQDLALQG	RMDQL	3.96631		WS	ILSILRHQN	1.68347
	DLQTLA	SRMDQLAK	0.822882		WSRMDQLAK<LDETIALQTKNK				WSR	VSNTLT	0.844708		ELQDLALQG	RMDQ	2.83752		WS	DERIL	1.39672
	DLQTLALE	RMDQ	0.65461		WS	LDETIALQTKNK	2433.25		VSNTLTLSNGLE<VSNTLTLSNGLE				DLA	RMDQLAK	2.64825		WSRMD	SILRHQN	1.01611
	DLQTLALEVA	DQ	0.487265		WS	ETIALQTKNK	282.586		VSN	LTLSNGLE	23.9006		ELQDLAL	MDQLAK	2.52368		W	DERILSILRH	0.921267
	DLQTL	RMDQLAK	0.447057		WSRMDQ	LDETIALQTKNK	229.162		NTLT	VSNTLT	20.8253		DLALQ	RMDQLAK	2.18655		DERILSILRHQN<DERILSILRHQN
	DLQTLAL	LAK	0.337814		RMDQ	LDETIALQTKNK	161.218		V	NTLTLSNGLE	8.24257		ELQDLALQ	MDQLAK	2.05219		DERILS	DERILSILRHQN	107.383
	DLQTLAL	AK	0.328133		WSRMD	LDETIALQTKNK	130.036		G	NTLTLSNGLE	6.39982		ELQDLALQG	MDQLAK	1.55216		DERILSIL	SILRHQN	46.1072
	DLQTLALEV	LAK	0.253218		WSR	LDETIALQTKNK	113.671		VSNTL	LSNGLE	4.50802		ELQDLALQ	QL	1.27543		DERILS	SILRHQN	43.6271
	DLQTLA	MDQLAK	0.227663		RMD	DETIALQTKNK	66.1457		WSRMDQLAK<WSRMDQLAK				QGAK	RMDQLAK	1.02565		DERILSIL	HQN	36.125
	TLALE	RMDQLAK	0.16997		WS	LDETIALQTKN	41.8504		WSRMDQLA	AK	100.265		QDL	SRMDQLAK	1.02402		DERIL	DERILSILRHQN	31.5834
	WSRMDQLAK<DLQTLALEVAQQ				WSRMDQLA	LDETIALQTKNK	26.7563		DQLA	MDQLAK	18.4308		ELQDLAL	MDQLAK	0.664315		DERILS	DERILSILR	29.9841
	WSR	LALEVAQQ	9.49244		WSRMDQ	IAL	20.8545		WS	WSRMDQLAK	15.1168		ELQDLA	R	0.574341		DERILS	DERILSILRH	13.3155
	WSRMD	DLQTLALEVAQQ	6.29336		WSRMDQL	LQ	15.8595		WSRM	QLAK	1.65446		ELQDL	RMDQLAK	0.550218		DERILS	SILR	13.0972
	WSR	DLQTLALEVAQQ	4.6632		W	LDETIALQTKNK	8.45388		RMDQLA	RMDQLAK	1.31054		WSRMDQLAK<ELQDLALQGAKE				DERILS	SILRH	12.4045
	WS	DLQTLALEVAQQ	3.83281		LDETIALQTKNK<LDETIALQTKNK				WSRM	MDQLAK	0.60901		RMD	LQDLALQGAKE	5642.15		DERILSILRH	HQN	8.71566
	WSRMDQLA	DLQTLALEVAQQ	3.19045		DETIAL	LQ	2666.51		WSRMDQLA	WSRMDQLAK	0.559391		WSRMD	ELQDLALQGAKE	401.911		DERILSIL	SILR	7.64608
	RMDQLA	DLQTLALEVAQQ	3.15582		LDETIALQT	LDETIALQTKNK	702.666						WSRMDQ	ELQDLALQGAKE	379.569		DERILSIL	SILRH	6.67966
	WSRMDQ	DLQTLALEVAQQ	1.83327		ETIALQTK	KN	441.765						RMDQ	ELQDLALQGAKE	272.327		DERILS	DERILS	6.62527
	S	LQTLALEVAQQ	0.786891		LDETIA	LDETIALQTKNK	354.476						WSR	ELQDLALQGAKE	180.86		DERIL	IL	5.99042
	WSRMDQLA	LALEVAQQ	0.672053		LDETIALQ	LDETIALQTKNK	241.011						WSRMD	DLALQGAKE	164.106		DERIL	DERILSILR	5.69559
	WSRMDQLA	LEVAQQ	0.525213		LDETIAL	LDETIALQTKNK	215.038						WS	ELQDLALQ	86.8688		DERIL	ILRHQN	5.25122
	WSRMDQLA	DLQTLALEVA	0.485304		ETI	IALQ	166.736						RMDQLA	ELQDLALQGAKE	70.5465		DE	ERILSILRHQN	3.47728
	MD	QTLALEVAQQ	0.406544		LDETIALQ	LQTKNK	127.006						RMDQL	ELQDLALQGAKE	62.2005		DERILSI	IL	3.22722
	RMDQLA	LEVAQQ	0.142592		LDETIA	ALQ	96.1733						WS	ELQDLALQGAKE	47.7936		DERILSIL	H	2.56735
	DLQTLALEVAQQ<DLQTLALEVAQQ				LDE	LDETIALQTKNK	89.5977						RMDQL	LQDLALQGAKE	42.3408		DERILSIL	ILRHQN	2.34889
	DLQTLALEVA	AQQ	394.663		LDETI	LQ	88.8071						QL	ELQDLALQGAKE	42.169		DERILSILR	IL	1.74744
	EVA	TLALEVAQQ	132.956		LDETIA	ALQTKNK	87.8729						RMD	ELQDLALQGAKE	41.2578		DERILSIL	ILR	1.46741
	DLQTLALEVA	LE	127.758		IALQT	LDETIALQTKNK	79.2985						RMDQLA	DLALQGAKE	39.5605		DERILSILRH	N	1.46448
	DLQTLAL	ALEVAQQ	109.618		DETI	LDETIALQTKNK	62.4449						WSRMDQLA	ELQDLALQGAKE	36.5742		DERILSIL	DE	1.26437
	QTLAL	LALEVAQQ	97.3511		I	ETIALQTK	57.159						WSRMD	ELQDLALQ	28.9888		ILR	SILRHQN	1.23387
	EV	TLALEVAQQ	87.9766		LDETIALQ	TIALQTKNK	34.6199						WSRM	ELQDLALQGAKE	14.0801		ILR	DERILS	1.21754
	DLQ	LALEVAQQ	37.9488		TIAL	DETIALQTKNK	33.2364						WSRMDQL	QDLALQGAKE	12.2458		SIL	SILRHQN	1.00577
	DLQTLA	DLQTLALEVAQQ	34.5824		DETIAL	LQT	32.2082						W	ELQDLALQGAKE	7.04223		DERILSILR	SILR	0.975719
	DLQTLAL	ALEVAQ	29.5091		LDETI	LQTKNK	28.315						MDQLA	LQDLALQ	6.16932		DERILS	DERILSIL	0.964995
	TLA	DLQTLALEVAQQ	24.6849		TIALQTK	KN	24.4905						WS	LQDLALQGAKE	6.11208		DERILS	DERILSILRHQ	0.792111
	DLQTL	LEVAQQ	22.553		LDETIALQ	QTKNK	24.1238						SRMDQ	ELQDLALQGAK	6.07175		DERILSI	ILR	0.656198
	DLQTLALEVAQ	QQ	20.5584		LDETIAL	TK	20.3565						RMDQ	ELQDLALQ	5.45186		SILR	DERILSILRHQN	0.639358
	DLQ	DLQTLALEVAQQ	19.9833		DETIALQTK	KN	17.103						WSRMDQ	ELQDLALQ	5.27554		DERILSIL	SILRHQ	0.533601
	DLQTLALE	EVAQ	15.7336		LDETIAL	ETIALQTKNK	16.3229						WSRM	ELQDLALQ	4.60886		DERILSIL	IL	0.225851
	DLQTLAL	ALEVA	14.4249		LDET	TIALQTKNK	14.6444						RMDQLA	LQDLALQGAK	3.44474		DERILS	HQN	0.0409636
	DLQTLA	DLQTLALE	13.0222		LDETIALQTKN	IALQTKNK	13.2283						SRMDQ	ELQDLALQGAKE	3.16014		WSRMDQLAK<WSRMDQLAK
	QTLAL	TLALEVAQQ	12.1035		LDETIA	ALQTK	10.373						WSRMDQLA	GA	2.91223		WS	WSRMDQLAK	333.602
	DLQTLA	DLQTLALEVA	11.7725		LDETIALQT	NK	10.3187						QL	DLALQGAKE	2.48624		WS	SRMDQLAK	51.9222
	LALE	DLQTLALEVAQQ	11.7438		LDETIALQ	KNK	4.06243						WSRM	LQDLALQGAKE	1.91542		WSRMDQLA	AK	34.8671
	ALEVA	LAL	9.44219		IALQTK	KN	0.256902						RMDQLA	GAK	1.81803		WSRMDQ	WSRMDQLAK	15.5969
	DLQTLALE	DLQT	8.54325		WSRMDQLAK<WSRMDQLAK								QL	QDLAL	1.64974		WSRMDQ	RMDQLAK	10.3278
	DLQTLA	TLALEVAQQ	7.42409		WS	WSRMDQLAK	6208.23						WSRMD	ELQDLALQG	1.27193		WS	WSRMDQL	10.2452
	DLQTLA	DLQTLAL	6.84309		WS	WSRMDQ	1853.71						WSRMD	LQDLALQGAKE	0.968946		WSRMD	RMDQLAK	4.70672
	DLQ	QTLALEVAQQ	6.09363		RMDQ	WSRMDQLAK	1082.96						R	ELQDLALQGAKE	0.911116		WSRMD	WSRMDQLAK	4.43388
	DLQTLALEVAQ	AL	4.82474		WSRMDQ	WS	682.569						MDQ	ELQDLALQGAKE	0.837464		WSR	WSRMDQLAK	3.58243
	LQTLAL	LEVAQQ	4.06895		QL	WSRMDQLAK	557.941						QLA	LQDLALQGAKE	0.79566		WSRMDQLA	WSRMDQLAK	3.18987
	DLQTLALE	AL	3.77819		RMD	WSRMDQLAK	473.496						MDQLA	ELQDLALQGAKE	0.729317		WS	WSRMDQLA	2.97646
	LEVA	DLQTLALEVAQQ	3.67939		WSRMDQL	WS	460.649						ELQDLALQGAKE<ELQDLALQGAKE				M	WSRMDQLAK	2.66382
	DLQTLALE	LEVAQQ	3.13314		WSRMDQ	RMDQLAK	413.997						ELQDLA	ELQDLALQGAKE	2864.55		DQLA	MDQLAK	2.53787
	ALEVA	AL	3.12743		WSRMDQ	RMDQ	209.047						DLA	ELQDLALQGAKE	656.768		WS	WSRMDQ	2.31859
	ALEV	LQTLALEVAQQ	2.99857		RMDQLA	WSRMDQLAK	180.466						ELQDLALQ	ALQGAKE	379.309		A	RMDQLAK	2.16719
	DLQTLALEV	LQ	2.71013		WSRMDQ	WSRMDQ	170.376						ELQDLALQG	LQGAKE	361.735		DQLA	WSRMDQLAK	2.13585
	DLQTL	DLQTLALEVAQQ	2.45746		WSRMDQ	WSRMDQLAK	157.073						ELQ	ELQDLALQGAKE	217.142		WSRMDQL	WS	1.91668
	DLQTLALEV	VAQQ	2.4536		RMDQL	WS	136.244						DLALQ	ELQDLALQGAKE	171.736		W	WSRMDQLAK	1.64191
	TLALE	DLQTLALEVAQQ	2.27612		WS	MDQLAK	133.79						ELQDLA	ELQDLALQ	164.681		RMDQ	WSRMDQLAK	1.62963
	TLAL	DLQTLALEVAQQ	1.6307		WSRMDQLA	WSRMDQLAK	97.0759						ELQDL	ELQDLALQGAKE	143.494		WSRMDQ	RMDQLAK	1.04074
	DLQTLALEVA	AL	1.54225		WSRMDQ	SRMDQLAK	95.2836						ELQDLAL	ALQGAKE	108.122		WSRM	MDQLAK	0.935891
	LALE	LEVAQQ	1.29856		WSRMD	RMDQLAK	91.9154						ELQDLALQ	LQGAKE	103.12		QL	RMDQLAK	0.89232
	DLQTLALE	ALEV	1.24994		WSRMDQLA	AK	87.174						ELQDLAL	ELQDLALQGAKE	75.8955		RM	WSRMDQLAK	0.264651
	AQ	LQTLALEVAQQ	0.883506		RMDQLA	RMDQLAK	75.558						QDLALQ	ELQDLALQGAKE	64.8435		RMDQLA	AK	0.0402754
	ALEVAQ	E	0.803026		W	WSRMDQLAK	50.4463						ELQDLALQ	LALQGAKE	42.2731
	TLAL	ALE	0.433598		WSRMDQL	LAK	42.1233						QDLAL	ELQDLALQGAKE	27.8691
	VA	ALEVAQQ	0.394041		WSRMDQLA	LAK	32.2705						DLAL	ELQDLALQGAKE	27.8482
	LEVA	LEVAQQ	0.34056		MDQ	WSRMDQLAK	23.3028						LALQ	ELQDLALQ	23.4327
	WSRMDQLAK<WSRMDQLAK				RMD	WSRMDQ	14.0178						ELQDLA	ELQDLA	19.5209
	WS	WSRMDQLAK	135.604		WSRMD	RMDQ	10.6214						ELQDLALQGA	AKE	19.4374
	WSRMDQLA	WSRMDQLAK	26.7763		RMDQLA	AK	5.62285						ELQ	ELQDLALQ	18.7504
	WSRMDQ	RMDQLAK	18.9788		QLA	WSRMDQLAK	3.98076						ELQDLALQ	ELQDLALQGAKE	16.5452
	WSRMDQLA	AK	10.6323		WS	SRMDQLAK	3.75572						QDLALQ	DLALQGAKE	15.5581
	RMDQLA	AK	9.89448										DLA	ELQDLALQ	13.8189
	SRMDQL	WSRMDQLAK	7.75361										DLALQG	ELQDLALQGAKE	13.3587
	RMDQLA	WSRMDQLAK	3.79433										ELQDLALQ	ELQ	10.8181
	WSRMD	SRMDQLAK	3.59898										ELQDLA	ELQDLALQGAK	10.5427
	SRMD	WSRMDQLAK	2.73053										ELQDLA	ELQDLAL	9.76344
	WSRMDQLA	WS	0.739197										ELQDLALQG	LALQGAKE	9.51125
	RMDQLA	RMDQLAK	0.402694										ELQDLA	ALQGAKE	8.44011
	WSRMDQL	LAK	0.380116										DLALQG	ELQDLALQ	7.95299
	RM	RMDQLAK	0.173404										ELQDLAL	ALQ	7.81606
													LQDLA	ELQDLALQGAKE	7.01069
													ELQDLAL	LALQGAKE	6.48838
													G	ELQDLALQGAKE	6.44076
													LALQG	ELQDLALQGAKE	6.08053
													QDLA	DLALQGAKE	5.88819
													ELQDLALQ	ELQDL	5.28304
													ELQDLA	ELQDLALQG	4.40302
													ELQDLA	ELQDL	4.29771
													ELQDLAL	GAKE	4.21064
													ELQDLAL	QDLALQGAKE	4.11084
													QDLALQ	QDLALQGAKE	3.3607
													QDLA	ELQDLALQGAKE	2.82145
													ELQDLALQG	ELQDLALQGAKE	2.49905
													ELQDLAL	ELQ	2.25086
													EL	ELQDLALQGAKE	2.19424
													ELQDLALQ	ELQDLALQ	1.84794
													ELQDLALQG	ELQDLALQ	1.84048
													ELQDLA	DLALQGAKE	1.22119
													DLA	ELQDLA	0.942968
													DLALQ	DLALQGAKE	0.926891
													LQG	ELQDLALQGAKE	0.713702
													WSRMDQLAK<WSRMDQLAK
													WS	WSRMDQLAK	224.296
													WS	WSRMDQL	45.2661
													WSRMDQ	RMDQLAK	28.8803
													WS	WSRMDQ	28.6609
													RMDQLA	WSRMDQLAK	18.884
													RMDQL	WSRMDQLAK	7.25518
													QL	RMDQLAK	3.46601
													RMDQL	QLAK	2.8771
													QLA	WSRMDQLAK	2.23616
													WSRMDQLA	WSRMDQ	2.0318
													RMD	WSRMDQLAK	1.57814
													WSRMDQLA	WSRMDQLAK	1.01445
													RMDQ	RMDQLAK	0.838404
													RMDQ	WSRMDQLAK	0.492819

## Sheet: Other Fused Peptides(recCatL)
	DLQTLALEVAQQ +WSRMDQLAK +recombinant CatL		Total Ion (x10-6)		LDETIALQTKNK +WSRMDQLAK +recombinant CatL		Total Ion (x10-6)		VSNTLTLSNGLE +WSRMDQLAK +recombinant CatL		Total Ion (x10-6)		ELQDLALQGAKE +WSRMDQLAK +recombinant CatL		Total Ion (x10-6)		DERILSILRHQN +WSRMDQLAK +recombinant CatL		Total Ion (x10-6)	DLQTLALEVAQQ +NAARDPNR +recombinant CatL		Total Ion (x10-6)		DLQTLALEVAQQ +NAAGDPNR +recombinant CatL		Total Ion (x10-6)
	DLQTLALEVAQQ<WSRMDQLAK				LDETIALQTKNK<WSRMDQLAK				VSNTLTLSNGLE<WSRMDQLAK				ELQDLALQGAKE<WSRMDQLAK				DERILSILRHQN<WSRMDQLAK			DLQTLALEVAQQ<NAARDPNR				DLQTLALEVAQQ<NAAGDPNR
	QTLA	MDQLAK	7018.84		ALQT	MDQLAK	2861.19		VSNTLT	MDQLAK	101.316		ELQDLALQ	RMDQLAK	83.6025		DERIL	RMDQLAK	514.538	DLQTLA	AARDPNR	4182.92		LEVAQ	AG	551.353
	DLQTLA	RMDQLAK	239.574		LDETIA	RMDQLAK	555.863		VSNTLT	RMDQLAK	88.4145		ELQDLA	RMDQLAK	69.3452		DERILS	RMDQLAK	381.671	DLQTL	ARD	116.622		DLQTLALEVA	DPN	1.56608
	DLQT	RMDQLAK	153.018		LDETIALQ	RMDQLAK	372.002		VSNTLTLS	RMDQLAK	56.0248		DLA	RMDQLAK	47.0719		DERILSILRH	HQN	208.486	DLQTLALEVA	DPNR	12.4814		DLQTLALEA	AGD	0.496059
	DLQ	RMDQLAK	44.8937		LDETIALQT	RMDQLAK	164.361		NTLT	RMDQLAK	9.10245		ELQDLALQG	RMDQLAK	46.4037		DERILS	SRMDQLAK	156.311	DLQTLALEVA	PNR	7.33572		DLQTLALEVA	N	0.351914
	DLQT	MDQLAK	37.0319		LD	RMDQLAK	139.861		VSNTLT	SRMDQLAK	8.32484		ELQDLALQ	LAK	8.41577		DERILSIL	RMDQLAK	66.2015	DLQTL	ARDPNR	4.81224		LALEVAQ	R	0.245854
	DLQTLALE	RMDQLAK	31.9279		ETIALQ	RMDQLAK	41.3668		VSNTLT	QLAK	5.93265		ELQDLAL	RMDQLAK	6.17688		DERILSIL	SRMDQ	25.0426	DLQTLALEV	AARDPNR	3.95789		E	AG	0.223568
	DLQTLALEVA	SRMDQLAK	15.4054		LDETIA	SRMDQLAK	30.0935		SNTLT	MDQLAK	5.85297		ELQD	RMDQLAK	6.04389		DERILS	QLAK	18.6065	DLQTLALEVA	PN	3.82779		DLQTLALEVAQ	AAG	0.068907
	DLQTL	RMDQLAK	14.8602		LDETIALQ	LAK	24.9944		VSNTLTL	RMDQLAK	5.03201		G	RMDQLAK	5.7415		SILRH	DQ	12.4069	DLQTLALEV	DPNR	1.73149		TLA	AA	0.0548757
	DLQTLA	QLAK	13.4545		ETIA	MDQLAK	23.5902		N	SRMDQLAK	2.34698		ELQDLALQGA	LAK	5.43698		RIL	RMDQLAK	12.3755	DLQTLA	R	0.896145		NAAGDPNR<DLQTLALEVAQQ
	DLQTLA	RMDQ	13.3188		LDETIALQ	QLAK	22.0434		NGL	MDQLAK	2.11583		ELQDLA	MDQLAK	4.01633		DERILSIL	LAK	11.0287	DLQTLALEVA	AARDP	0.54405		AL	LE	39.4175
	LE	RMDQLAK	12.2514		TIALQ	RMDQLAK	18.6962		VSNTLTLS	SRMDQLAK	2.11197		DLALQ	RMDQLAK	3.84391		SILR	RMDQLAK	8.56228	DLQTLAL	R	0.476566		NAA	QT	0.946908
	DLQTLA	SRMDQLAK	10.9979		LDETIAL	RMDQLAK	11.503		VSNTLTLS	LAK	1.52869		ELQDLA	QLAK	3.37189		DERILSIL	SRMDQLAK	8.30318	DLQTLA	ARDPNR	0.240152		DLQTLALEVAQQ<DLQTLALEVAQQ
	DLQTLAL	RMDQLAK	8.62766		LDETIALQTK	DQL	11.1664		VSNTLTLS	QLAK	1.23532		QDLALQ	RMDQLAK	3.20551		DERILS	M	5.81622	DLQTLALE	AARDPNR	0.195141		LEVA	AQ	11.1985
	TLALE	RMDQLAK	8.59287		LDET	RMDQLAK	10.2175		NGL	SRMDQLAK	1.00462		QG	RMDQLAK	3.05949		IL	RMDQLAK	5.48	LALEVAQ	R	0.0640843		DLQTLALEVA	AQQ	9.36833
	DLQTLALE	QLAK	8.1056		LDETIALQTK	SR	9.13227		NTLTL	RMDQLAK	0.935104		QDLA	MDQLAK	2.45249		DERILSI	RMDQLA	2.77206	NAARDPNR<DLQTLALEVAQQ				QT	QT	7.68882
	DLQTLA	MDQLAK	6.90183		T	RMDQLAK	7.5015		VSNTLTL	LAK	0.880559		ELQDLA	SRMDQLAK	1.22468		ILR	SRMDQLAK	2.56931	NAA	LEVAQQ	18.124		DLQ	LA	2.00879
	DLQTLAL	R	6.2412		LDE	RMDQLAK	7.2914		NTLT	SRMDQLAK	0.511127		LQG	RMDQLAK	1.21963		DERILSIL	RMDQ	2.36765	NAA	LALEVAQQ	2.93972		TLA	DL	1.70924
	EVA	MDQLAK	5.86853		LDETIALQ	SRMDQLAK	6.36462		QL	NTLTLSNGLE	0.469315		QDL	SRMDQLAK	1.1822		DERILSIL	SR	2.1364	NAA	LALE	2.05364		DLQTLA	DL	0.500389
	D	WSRMDQLAK	5.23182		LDETIALQT	LAK	6.28753		VSNTLTLSNGL	DQLAK	0.417821		ELQDLALQ	SRMDQLAK	0.573203		DERIL	LAK	1.97874	NAA	QTLALEVAQQ	1.63716		DLQTLALEV	ALE	0.244702
	T	RMDQLAK	2.9459		LDETIAL	AK	5.62685		SNTLT	RMDQLAK	0.382913		ELQDLALQG	LAK	0.547683		DERILSILR	LAK	1.65387	NAARD	LQTLA	1.4311		DLQTLAL	LE	0.235612
	DLQTLALE	LAK	2.71619		LDETI	SRMDQLAK	5.39589		VSNT	MDQLAK	0.330351		ELQDLA	R	0.467317		RIL	SMDQLAK	1.0639	NAAR	LEVAQQ	0.718998		ALEVAQ	LE	0.139264
	DLQTLAL	LAK	2.29508		LDETIALQ	R	4.9331		VSNTL	RMDQLAK	0.319469		QGAK	MDQLAK	0.372424		ILSILRH	DQ	1.01273	RD	LALEVAQQ	0.328318		DLQTLALE	EV	0.137468
	DLQT	SRMDQLAK	0.932339		LDETIAL	R	4.59432		VSNTLTL	RMDQ	0.271245		ELQDLALQG	QLAK	0.264734		ILR	RMDQLAK	0.978288	NAARD	DLQTLALEVAQQ	0.257611		AL	LA	0.0947348
	LEVA	RMDQLAK	0.915594		LDETIALQ	MDQLAK	4.41298		VSNTLTLSNG	SRMDQLAK	0.212115		ELQDLALQ	RMD	0.170135		DERILSILRH	DQLAK	0.650672	ARDP	LALEVAQQ	0.17734		DL	TL	0.0863461
	DLQTLALE	SRMDQLAK	0.887419		LDETIALQT	SRMDQLAK	3.24015		WSRMDQLAK<VSNTLTLSNGLE				ELQDLALQGA	RM	0.143387		LSI	SRMDQLAK	0.49902	NAAD	LQTLALE	0.166374		DLQTLALEVA	EVA	0.0805077
	DLQTLALE	R	0.882059		LDETIAL	LAK	2.79505		WSRMDQ	VSNTLT	1.85296		ELQDLALQGA	RMDQLAK	0.131831		DERILSIL	QLAK	0.428785	DLQTLALEVAQQ<DLQTLALEVAQQ				TLALE	EV	0.057745
	TLAL	RMDQLAK	0.877581		LDETIA	RMDQ	2.78307		WSRMDQ	VSNTLTLSNGLE	0.92731		DLALQ	SRMDQLAK	0.120835		DERILS	MDQLAK	0.311567	QT	QTLALEVAQQ	84.8025		AL	TL	0.0524572
	TLALE	MDQLAK	0.756963		IALQ	WSRMDQLAK	2.1014		WSR	VSNTLT	0.737202		QDLA	SRMDQLAK	0.0509889		ILR	QLAK	0.148595	DLQTLALEVA	AQQ	42.377		LE	LE	0.0451298
	DLQTLAL	QLAK	0.705085		ETIA	RMDQLAK	1.86458		WSRMD	VSNTLTLSNGLE	0.555713		ELQDL	MDQLAK	0		ERIL	RMDQLAK	0.14238	DLQ	LEVAQQ	14.1333		NAAGDPNR<NAAGDPNR
	DLQTL	RMDQLAK	0.622171		ETIAL	QLAK	1.74732		WSRMDQLA	VSNTLT	0.365982		WSRMDQLAK<ELQDLALQGAKE				ERIL	MDQLAK	0.112682	DLQTLA	VAQQ	8.93411		NAAGDPNR	P	4.16878
	DLQTLA	RMD	0.505055		N	SRMDQLAK	1.39834		WSRMDQLA	VSNTLTLSNGLE	0.112073		WS	ELQDLALQGAKE	654.826		RIL	SRMDQLAK	0.0681735	DLQTLALEVAQ	E	7.56155		NAAGDP	PN	4.16878
	DLQTLALE	RMDQ	0.453066		TIAL	RMDQLAK	1.34889		VSNTLTLSNGLE<VSNTLTLSNGLE				WSRMD	LAK	179.432		WSRMDQLAK<DERILSILRHQN			LALEVAQ	E	4.30346		NAAGD	NA	2.44804
	DLQTLAL	MDQLAK	0.432622		LDETIALQ	RMDQ	1.24866		VSNTL	LS	12.5915		WS	QDLALQGAKE	79.0149		WS	DERILSILR	38.0064	DLQTLA	ALEVAQQ	4.09518		NAAG	NA	1.03657
	LAL	RMDQLAK	0.388001		TIALQT	RMDQLAK	1.22631		VSN	LTLSNGLE	11.5821		RMD	DLALQGAKE	43.2722		W	SILRHQN	31.6995	LEVA	AQQ	4.00851		AA	AA	0.203674
	LE	SRMDQLAK	0.376863		LDETIA	RMD	1.21974		LT	NTLTLSNGLE	7.86686		WSRMD	GA	37.4779		W	DERILSILRHQN	19.2255	DLQT	TLALEVAQQ	3.30223		NA	AA	0.146229
	DLQTLAL	SRMDQLAK	0.360543		LDETI	RMDQLAK	1.12119		NTLTLVS	NTLTLSNGLE	0.995097		QL	DLALQGAKE	29.8107		WS	DERILSILRHQN	5.60411	AL	LEVAQ	3.27379		PNR	AG	0.0941073
	DLQTLA	DQLAK	0.359733		ETIAL	RMDQLAK	1.08771		SNTLTL	SNLTLSNGLE	0.674993		QL	ELQDLALQGAKE	22.5283		WSRM	DERILSILRHQN	5.52559	DLQT	ALEVAQQ	3.15436		AGD	AG	0.0500668
	EVAQ	RMDQLAK	0.3356		LDETIALQ	RMDQL	0.923868		WSRMDQLAK<WSRMDQLAK				RMD	LQDLALQGAKE	20.7398		WSRMDQ	ILRHQN	5.51466	DLQTL	LEVAQQ	2.51424
	LALE	RMDQLAK	0.303261		DETIALQTKN	RMDQLAK	0.861394		WSRMD	LAK	549.959		WSRMD	DLALQGAKE	18.3332		MD	RILSILRHQN	4.21606	TL	LEVAQQ	1.68241
	TLALE	QLAK	0.260742		ETIAL	MDQLAK	0.846817		WS	WSRMDQLAK	274.984		WSRMD	ELQDLALQGAKE	17.0054		WS	DERILSIL	3.75338	E	LQTLALEVAQQ	1.12115
	DLQTL	QLAK	0.133381		LDETIA	QLAK	0.77058		WSRMDQL	K	227.133		WS	LQGAKE	13.2499		W	SILSILRHQN	2.84702	DLQT	DLQTLALE	1.10454
	DLQTLAL	RM	0.126046		ETIALQ	QLAK	0.733074		WSR	WSRMDQLAK	168.064		R	ELQDLALQGAKE	12.2217		WS	RILSILR	2.51963	TLA	EVAQQ	1.01825
	DLQTLAL	RMDQ	0.0817947		LDETIALQ	RMDQLA	0.709016		DQLA	MDQLAK	136.21		WSRMDQ	ELQDLALQGAKE	12.0121		MDQLA	DERILSILRHQN	1.76976	E	LALEVAQQ	0.958919
	WSRMDQLAK<DLQTLALEVAQQ				LDETIAL	MDQLAK	0.658032		WS	SRMDQLAK	67.5794		WSR	ELQDLALQGAKE	10.6906		DQ	RILSILRHQ	1.65868	DLQTLALEVA	DL	0.853413
	RMDQLA	AQ	4.86816		LDETIAL	SRMDQLAK	0.512276		WSRMDQLA	AK	46.4652		RMDQ	ELQDLALQGAKE	8.06718		WSRMDQLA	ILRHQN	0.786188	LEVA	VAQQ	0.719534
	WSRMD	LEVAQQ	1.36784		LDETIALQT	R	0.490013		A	WSRMDQLAK	10.1391		RMD	ELQDLALQGAKE	6.39858		WSRMD	ILRHQN	0.744967	DLQ	LALEVAQQ	0.705005
	WSRMDQLA	LEVAQQ	1.15975		LDETIALQT	MDQLAK	0.485395		WS	MDQLAK	8.29		WSRMD	LQDLALQGAKE	6.386		WS	DERILSILRHQ	0.479498	DLQTLAL	LEVAQQ	0.657709
	WSRMDQL	EVAQQ	1.07009		DQ	WSRMDQLAK	0.442351		RMDQLA	DQLAK	6.80799		RMD	LQDLALQGAKE	4.40575		MDQLA	DERILSILR	0.219085	DLQ	LALE	0.473382
	WSR	DLQTLA	0.988133		LDETIALQTKN	R	0.37752		D	WSRMDQLAK	6.1935		M	LQDLALQGAKE	2.96843		RMDQ	SILRHQN	0.0800022	LE	LEVAQQ	0.35851
	RMDQ	LALEVAQQ	0.922239		IALQ	RMDQLAK	0.364511		WSRMDQLA	R	5.63651		RMDQL	DLALQGAKE	2.18838		DERILSILRHQN<DERILSILRHQN			DL	LALEVAQQ	0.307459
	WSRMDQ	DLQTLA	0.444437		TIALQ	SRMDQLAK	0.354143		RM	MDQLAK	4.62312		WSRMD	ELQDLA	2.04609		DERILS	SILRHQN	626.282	DLQT	DLQTLA	0.291392
	WSRMDQ	DLQTLALE	0.37099		LDETIALQTK	AK	0.298427		MD	SRMDQLAK	4.34751		WSRMD	ELQDLALQ	1.44389		DERI	ILSI	203.438	L	LEVAQQ	0.257659
	RMDQDL	QTLALEVAQQ	0.37074		LDETIAL	RM	0.254487		RMDQLA	AK	3.02993		SR	QDLALQGAKE	1.44287		DERILS	SILR	117.981	DLQ	LEVA	0.257311
	WSR	DLQTLALE	0.218015		E	RMDQLAK	0.13507		WSRMDQL	LAK	2.25638		RM	ELQDLALQGAKE	1.16656		DERILSIL	HQN	117.097	QTLALEVAQ	LQ	0.16763
	RMDQL	EVAQQ	0.0826579		ET	RMDQLAK	0.063621		RM	SRMDQLAK	2.17114		RMDQLA	ELQDLALQGAKE	1.11003		DERILS	DERILSILRHQN	96.4269	LEVA	DLQTLALEVAQQ	0.144897
	DLQTLALEVAQQ<DLQTLALEVAQQ				WSRMDQLAK<LDETIALQTKNK				WSRMD	DQLAK	1.47518		WS	ALQGAKE	0.985013		DERILSIL	SILRHQN	71.4148	TLA	VAQQ	0.0934853
	AL	LEVAQQ	221		WS	LDETIALQTKNK	326.6		DQLA	WSRMDQLAK	1.15971		S	ELQDLALQGAKE	0.972643		DERIL	DERILSILRHQN	64.6373	ALEVAQ	E	0.0924441
	DLQTLALEVA	AQQ	31.9141		WSRM	ALQTKNK	64.792		WSRMD	WSRMDQLAK	1.13715		RMD	DQLAK	0.888448		DERILS	DERILSILR	62.9231	LALEVAQ	LQ	0.0283643
	LEVA	AQQ	8.04608		WSRMDQL	K	42.6599		WSRMDQLA	WSRMDQLAK	0.85849		WSR	ELQDLALQ	0.853122		DERILSILRH	N	50.8603	NAARDPNR<NAARDPNR
	TLALEVA	AQQ	4.11811		RMDQLA	ALQTKNK	41.5704		R	RMDQLAK	0.640148		WSRM	ELQDLALQGAKE	0.684059		LSI	RHQN	26.4028	NAA	ARDPNR	3.55466
	DLQTLALEVAQ	E	2.82955		WSRMDQ	AL	35.1954		WSRMDQLA	A	0.631596		WSRMDQ	ELQ	0.625021		DERIL	ILRHQN	25.057	NA	NAARDPNR	0.156644
	ALEV	EVAQQ	1.81813		SRMDQ	ALQTKNK	17.3294		D	SRMDQLAK	0.422952		QLA	ELQDLALQGAKE	0.515175		DERILSIL	SILR	19.6245
	LALEVAQ	E	1.38919		WSRMDQ	I	15.7628		WSRMDQ	QLAK	0.354796		RMDQL	ELQDLALQGAKE	0.510381		DERILSILR	N	17.6447
	DLQ	LALEVAQQ	0.805611		WSR	LDETIALQTKNK	11.266		Q	RMDQLAK	0.181786		WSRMD	LQGAKE	0.48292		DERILSILRHQ	QN	15.4422
	EV	LALEVAQQ	0.756614		WS	ETIALQTKNK	10.8608		RMD	DQLAK	0.178698		QLA	GAKE	0.406838		E	DERILSILRHQN	15.3233
	DLQTLAL	LQT	0.465904		WSRMDQL	DETIALQTKNK	9.80391		Q	WSRMDQLAK	0.0849878		WSRMDQ	ELQDLA	0.387135		LSI	SILRHQN	13.4094
	LALEVA	AQQ	0.318042		RMDQ	LDETIALQTKNK	9.61865		RMDQ	QLAK	0.0840981		RMDQL	QDLALQGAKE	0.372607		DERILSIL	ILRHQN	13.399
	WSRMDQLAK<WSRMDQLAK				QL	LDETIALQTKNK	5.97271		Q	MDQLAK	0.0743831		RMDQL	LQGAKE	0.343781		IL	DERILSILRHQN	13.399
	WS	WSRMDQLAK	1136.12		RMD	LDETIALQTKNK	5.82069		QL	SRMDQLAK	0.0640525		WS	ELQDLALQGAK	0.250492		DERILS	DERILS	12.8622
	WSRM	DLAK	333.657		WSRMD	LDETIALQTKNK	5.69925						RMD	ELQDLALQ	0.246743		ILR	DERILSILRHQN	10.6306
	WS	WSRMDQ	216.492		RMD	TIALQTKNK	5.38708						W	ELQDLALQGAKE	0.236519		DERILS	RHQN	9.35968
	WSRMDQL	K	115.622		WSRM	LDETIALQTKNK	3.91662						RMDQ	ELQDLALQ	0.226622		DERILSIL	ERILSI	9.2077
	RMDQ	WSRMDQLAK	102.938		RMD	ETIALQTKNK	3.37841						MD	ELQDLALQGAKE	0.165444		DERILSIL	ILR	8.76553
	WS	MDQLAK	70.0909		WSRM	IALQTKNK	3.32991						WSRM	ELQDLALQ	0.158402		DERILS	HQN	7.78429
	WS	SRMDQLAK	65.4458		WSRMDQ	IA	2.94507						RMDQLA	LQGAKE	0.131699		RILS	SILRHQN	6.54713
	WSRMDQLA	AK	60.577		WSRMDQLA	LDETIALQTKNK	1.6223						SRMDQLA	QDLALQGAKE	0.0834117		DE	ERILSILRHQN	6.31136
	RMDQL	DQLAK	44.1038		QLA	LDETIALQTKNK	1.54207						RMD	LQGAKE	0.0418798		DERILSILR	ILRHQN	5.93706
	WSRMDQ	WSRMDQLAK	40.2464		WSRMDQL	DETIALQ	1.41046						ELQDLALQGAKE<ELQDLALQGAKE				DERILS	DERIL	5.53347
	RMD	WSRMDQLAK	35.506		WSR	LDETIALQ	0.970186						ELQDLA	ELQDLALQGAKE	187.261		LSI	DERILSILRHQN	5.25568
	SRMDQLA	MDQLAK	28.4597		W	ETIALQTKNK	0.93674						ELQDLALQGA	AKE	164.354		DERILSI	RHQN	5.16827
	WSRMS	RMDQLAK	22.2923		RMDQLA	LDETIALQTKNK	0.912847						QGA	QDLALQGAKE	116.843		DERIL	IL	4.85402
	RMDQLA	DQLAK	19.366		MD	LDETIALQTKNK	0.675057						ELQDLALQ	AKE	91.0917		DERILS	DERILSIL	4.15031
	WSRM	QLAK	17.4787		WSRM	ETIALQTKNK	0.620221						ELQ	ELQDLALQGAKE	43.062		DERILS	SIL	3.73161
	RMDQLA	RMDQLAK	14.3569		WSRMD	LDETIALQ	0.558762						ELQDLALQG	ELQDLALQGAKE	35.2626		SILR	SILRHQN	3.72635
	WSRMD	RMDQLAK	13.3667		MDQLA	DETIALQTKNK	0.503151						ELQDLAL	GAKE	25.3404		DERILSIL	IL	3.61474
	WS	WSRMD	12.7591		RMDQL	LDETIALQTKNK	0.500827						ELQDLALQ	ELQDLALQGAKE	24.4348		DERIL	DERILSILR	3.60883
	WSRMDQ	RMDQLAK	12.6573		RMDQ	LDETIALQ	0.443911						DLA	ELQDLALQGAKE	21.7757		DERILSILR	DERIL	3.55562
	QTL	MDQLAK	12.4304		R	LDETIALQ	0.408212						QDLA	DLALQGAKE	15.7363		SILR	SILR	2.83252
	WSRMDQLA	RMDQLAK	12.3877		RMDQL	IALQ	0.157387						G	ELQDLALQGAKE	14.2896		DE	LSILRHQN	2.55893
	RM	SRMDQLAK	9.93455		SRM	ETIALQTKNK	0.157278						LQG	ELQDLALQGAKE	13.1098		DERILSI	IL	2.49649
	RMDQLA	AK	9.24245		WSRMDQLA	TIALQTKNK	0.151798						ELQDLALQ	LQGAKE	9.24677		ER	ERILSILRHQN	2.44759
	W	WSRMDQLAK	8.67836		WSRM	LDETIALQ	0.144853						DLALQ	ELQDLALQGAKE	7.65823		LSI	SILR	2.0287
	WSRMD	WSRMDQLAK	6.71659		RMDQLA	LDETIALQ	0.0539599						ELQDL	ELQDLALQGAKE	6.61423		DERI	ILS	1.9255
	RMDQLA	WSRMDQLAK	5.6045		LDETIALQTKNK<LDETIALQTKNK								LQDLALQGA	AKE	5.54186		DERIL	ILSILR	1.55842
	SRMDQL	DQLAK	5.24048		DETIAL	LQ	591.831						ELQD	DLALQGAKE	5.18651		DERILSILR	ILR	1.26357
	RMD	RMDQLAK	5.19309		TKN	ALQTKNK	420.054						EL	LQDLALQGAKE	4.80868		DERIL	HQN	1.22608
	WSRMDQL	LAK	4.86899		KN	TIALQTKNK	182.439						QDLAL	LQGAKE	2.66446		DERIL	ILSILRHQN	0.991888
	SRMD	WSRMDQLAK	4.46066		LDETIAL	TKNK	145.45						ELQDLAL	ELQDLALQGAKE	2.10589		DERILSILR	QN	0.924093
	MD	WSRMDQLAK	3.85956		LDETI	LQTKNK	119.464						QG	LQDLALQGAKE	1.87146		DERILSILR	SILR	0.850021
	WSRMDQ	WSRMDQ	3.54762		LDETIALQTK	K	106.001						DLA	ALQGAKE	1.50019		DERILSI	LSILRHQ	0.839143
	WSRMDQLA	WSRMDQLAK	2.79425		LDETIA	ALQTKNK	49.8385						ELQDLALQG	LQGAKE	1.49248		DERILSILR	ILRHQ	0.412805
	MDQ	WSRMDQLAK	2.58817		LDETIALQT	LDETIALQTKNK	45.1289						ELQDLA	ALQGAKE	1.12263		LSI	DERILSIL	0.405281
	RM	MDQLAK	2.15462		LDETIALQ	QTKNK	37.4757						LALQ	ELQDLALQGAKE	1.01902		DERILSILR	DERILSILR	0.340982
	MR	MDQLAK	2.05527		LDETIAL	DETIALQTKNK	26.8779						ELQDLALQ	ELQ	0.879332		DERIL	DERILSILRHQ	0.297416
	RMDQ	MDQLAK	1.96636		LD	LDETIALQTKNK	21.3115						DLAL	ELQDLALQGAKE	0.768363		DERILSI	ILR	0.262806
	RMDQL	SRMDQLAK	1.8537		LDETIAL	LDETIALQTKNK	20.0566						DL	ELQDLALQGAKE	0.489783		ILS	SILRHQN	0.262272
	QTLAL	MDQLAK	1.804		LDETIALQ	LQTKNK	16.4333						ELQDLAL	ALQGAKE	0.446639		ILR	DERILSIL	0.248892
	RMDQ	RMDQLAK	1.20609		DETIAL	LDETIALQTKNK	15.8172						LALQG	ELQDLALQGAKE	0.328239		RILS	DERILSILR	0.179176
	WSRM	MDQLAK	1.14891		LDETIALQT	NK	12.9409						QDLAL	ELQDLALQGAKE	0.31128		LSI	DERILSILR	0.178788
	WSRMDQLA	R	1.10075		QT	ETIALQTKNK	12.1427						LQGA	ELQDLALQGAKE	0.171236		DERILSIL	DERILSILRHQN	0.178719
	WSRMDQLA	LAK	1.01248		LDET	TIALQTKNK	11.6683						WSRMDQLAK<WSRMDQLAK				ERILS	DERILSILRHQN	0.175042
	QTLA	SRMDQLAK	0.688019		LDETIALQ	TIALQTKNK	11.5828						WS	WSRMDQLAK	280.775		RI	SILRHQN	0.114244
	WSRMD	WSRMDQ	0.643901		LDETIALQTKN	LQTKN	9.55059						RMD	WSRMDQLAK	14.0428		DERILSIL	ILRHQ	0.0585613
	WSRMDQLA	MDQLAK	0.605926		LDETIALQ	LDETIALQTKNK	9.44613						QL	RMDQLAK	12.7125		DERILSILR	ERILS	0.0480846
	WSRMDQ	WSRMD	0.599883		LDETIALQTKN	NK	8.05656						RMDQLA	DQLAK	9.13221		DERILSILRHQ	I	0.023024
	WS	SRMDQLA	0.578417		LDETIA	MDQLAK	6.46229						WSRMDQ	RMDQLAK	8.70658		WSRMDQLAK<WSRMDQLAK
	RMD	DQLAK	0.574305		LDE	LDETIALQTKNK	6.34192						WSRMDQLA	R	1.90375		WS	WSRMDQLAK	700.259
	WS	WSRMDQLA	0.53938		LDETIA	ETIALQTKNK	6.21792						WS	WSRMD	1.84883		WSRMD	LAK	133.666
	QT	RMDQLAK	0.25858		DE	IALQTKNK	6.0149						RM	MDQLAK	1.75426		WSRMDQLA	AK	77.3207
	MDQLA	WSRMDQLAK	0.226413		LD	TIALQ	5.69585						WS	DQLAK	1.74466		WS	SRMDQLAK	43.1198
	RMDQLA	W	0.221312		DETI	TIALQTKNK	5.14178						W	RMDQLAK	1.20784		WSR	WSRMDQLAK	17.0507
	RMDQLA	WSRMDQ	0.188893		KN	DETIALQTKNK	4.72963						RMDQL	WSRMDQLAK	1.00946		WSRMDQ	RMDQLAK	16.2533
	RMDQLA	MDQLAK	0.167946		TIA	LDETIALQTKNK	4.53649						QL	WSRMDQLAK	0.786866		WSRMDQ	WSRMDQLAK	11.8692
	S	WSRMDQLAK	0.108775		LDETI	DETIALQTKNK	4.22786						QLA	WSRMDQLAK	0.717623		RMDQLA	DQLAK	8.10784
	WSRMDQ	MDQLAK	0.0934495		KN	SRMDQLAK	3.21059						WS	MDQLAK	0.639487		RMDQLA	AK	4.10717
	WSRMDQLA	W	0.0766516		DETI	ETIALQTKNK	3.19248						QL	SRMDQLAK	0.577272		W	WSRMDQLAK	2.65715
					ALQT	TIALQTKNK	3.10663						MDQLA	RMDQLAK	0.392524		WSRMD	WSRMDQLAK	2.43717
					LDETIA	TIALQTKNK	2.60774						WS	WSRMDQ	0.316001		MDQLA	RMDQLAK	2.03734
					LDETIALQ	TIALQ	2.51125							SRMDQLAK	0.141979		MD	SRMDQLAK	1.36757
					LDETIAL	ETIALQTKNK	1.77452										WS	MDQLAK	1.19005
					LQT	LDETIALQTKNK	1.71892										RM	MDQLAK	0.401782
					DET	TIALQTKNK	1.68154										RMDQ	QLAK	0.328049
					LDET	ETIALQTKNK	1.61479										WSRMDQLA	WSRMDQLAK	0.224347
					LDETIALQT	LQTKNK	1.46156										RMD	DQLAK	0.159157
					LDETIALQTKN	IALQTKNK	1.40477										WSRMDQ	QLAK	0.0903256
					ETIALQT	LDETIALQTKNK	1.30332										SRM	QLAK	0.0890568
					TKN	LDETIALQTKNK	1.19634
					DETIALQ	I	1.02128
					DETIALQT	ETIALQTKNK	0.991459
					ETIA	ALQTKNK	0.868001
					ALQTKN	TIALQTKNK	0.801805
					LDETIAL	LQT	0.756437
					TI	DETIALQTKNK	0.635598
					ETIALQTK	K	0.610123
					ET	TIALQTKNK	0.59579
					a	TIALQTKNK	0.538568
					LDETIALQTK	TKNK	0.42879
					AL	LDETIALQTKNK	0.384646
					LD	LQTKNK	0.365383
					LDETIA	KNK	0.355244
					LDETI	IALQTKNK	0.333218
					LDETIALQT	ETIALQTKNK	0.324346
					QT	LDETIALQTKNK	0.304157
					TIALQTKN	LDETIALQTKNK	0.298848
					LDETIA	IALQTKNK	0.235014
					LDETI	LDETIALQTKNK	0.185401
					I	LDETIALQTKNK	0.174529
					LDETIALQT	QTKNK	0.158963
					TIALQT	LDETIALQTKNK	0.158433
					LDETIALQTK	DE	0.120142
					IALQT	LDETIALQTKNK	0.116942
					TKN	DETIALQTKNK	0.115245
					TIALQTKN	ETIALQTKNK	0.0478756
					WSRMDQLAK<WSRMDQLAK
					WS	WSRMDQLAK	1397.07
					QL	WSRMDQLAK	167.053
					WSRMDQ	RMDQLAK	125.383
					WS	WSRMDQ	118.091
					WSRMD	LAK	111.646
					RMD	WSRMDQLAK	94.0305
					DQLA	MDQLAK	81.5042
					RMDQ	WSRMDQLAK	80.6211
					WS	MDQLAK	63.2491
					R	WSRMDQLAK	50.3624
					WS	WSRMD	44.6727
					RMDQ	RMDQLAK	36.8244
					WSRMDQLA	AK	31.5249
					W	WSRMDQLAK	27.8772
					RMDQLA	DQLAK	22.4941
					RMDQLA	WSRMDQLAK	19.6408
					RMD	RMDQLAK	17.9608
					WSR	WSRMDQLAK	17.0283
					WSRM	RMDQLAK	16.888
					WSRMD	WSRMDQLAK	16.6438
					WSRMD	RMDQLAK	16.3191
					RMDQLA	AK	15.0945
					WS	SRMDQLAK	12.4333
					WS	WSRMDQL	11.6057
					WSRMDQ	WS	10.9434
					RMDQ	SRMDQLAK	10.0939
					WSRMDQ	WSRMDQLAK	9.57389
					WSRMDQLA	WSRMDQLAK	7.23297
					WS	WSRMDQLA	7.22404
					RMDQLA	RMDQLAK	5.84693
					MDQ	WSRMDQLAK	5.2541
					RMDQ	TIALQTKNK	5.02379
					RMDQLA	MDQLAK	3.97032
					WSRMD	WS	3.8511
					WSRMDQLA	RMDQLAK	3.3858
					WSRMDQL	LAK	3.35401
					WSRMDQLA	LAK	3.30145
					WS	MDQLAK	3.26144
					WSRMDQ	RMD	2.84376
					WSRMDQ	WSRMDQ	2.64681
					RM	SRMDQLAK	2.62528
					SRMDQ	DQLAK	2.25614
					WSRMD	DQLAK	2.08893
					RM	RMDQLAK	2.07375
					R	RMDQLAK	2.01129
					WSRM	SRMDQLAK	1.9261
					MD	WSRMDQLAK	1.53808
					SRMDQ	WSRMDQLAK	1.44705
					WSRMDQ	WSRMD	1.1865
					RM	MDQLAK	1.10675
					RMD	DQLAK	0.750931
					WSRMDQ	WSR	0.697115
					WSRMDQLA	R	0.692138
					WSRM	LAK	0.650509
					WSRMDQ	MDQLAK	0.590705
					WSRMDQLA	WS	0.543575
					WSRM	MDQLAK	0.513721
					W	RMDQLAK	0.497505
					RMDQ	QLAK	0.46074
					QLA	WSRMDQLAK	0.318148
					S	WSRMDQLAK	0.291738
					RMDQLA	SRMDQLAK	0.195654
					MDQLA	RMDQLAK	0.186054
					SRMDQLA	AK	0.184858
					MDQLA	WSRMDQLAK	0.161467
