# Supplementary material for: Lysosomal cathepsin creates chimeric epitopes for diabetogenic CD4 T cells via transpeptidation
Source: J Exp Med. 2020 Oct 23;218(2):e20192135. doi: 10.1084/jem.20192135 (PMC7590512; doi:10.1084/jem.20192135)
Supplement: Data S5 — lists all of the potential y and b fragments that could be generated during MS/MS analyses of the full-length functional chimeric peptides identified in Figs. 4 and 7. [file JEM_20192135_DataS5.xlsx]

## Sheet: Description
Supplemental Spreadsheet S5: Potential y and b fragment generated during MS/MS analysis of the seven full length functional chimeric peptides
The m/z values are listed for the potential y and b ions that could generated from the seven full-length functional chimeric epitopes generated during MS/MS analyses in Fig. 4 and 7

## Sheet: Fragment m-z
Fragment	m/z DLQTLALWSRMDQLAK	m/z LDETIALWSRMDQLAK	m/z VSNTLTLWSRMDQLAK	m/z ELQDLAWSRMDQLAK	m/z DERILWSRMDQLAK	m/z DLQTLALNAARDPNR	m/z DLQTLALNAAGDPNR
y1	147.113	147.113	147.113	147.113	147.113	175.119	175.119
y2	218.15	218.15	218.15	218.15	218.15	289.162	289.162
y3	331.234	331.234	331.234	331.234	331.234	386.215	386.215
y4	459.293	459.293	459.293	459.293	459.293	501.242	501.242
y5	574.319	574.319	574.319	574.319	574.319	657.343	558.263
y6	705.36	705.36	705.36	705.36	705.36	728.38	629.3
y7	861.461	861.461	861.461	861.461	861.461	799.417	700.337
y8	948.493	948.493	948.493	948.493	948.493	913.46	814.38
y9	1134.57	1134.57	1134.57	1134.57	1134.57	1026.54	927.464
y10	1247.66	1247.66	1247.66	1247.66	1247.66	1097.58	998.501
y11	1318.69	1318.69	1348.7	1318.69	1360.74	1210.67	1111.59
y12	1431.78	1431.78	1461.79	1431.78	1516.84	1311.71	1212.63
y13	1532.83	1532.83	1562.84	1546.8	1645.88	1439.77	1340.69
y14	1660.88	1661.87	1676.88	1674.86		1552.86	1453.78
y15	1773.97	1776.89	1763.91	1787.95
y1++	74.06	74.06	74.06	74.06	74.06	88.0631	88.0631
y2++	109.579	109.579	109.579	109.579	109.579	145.085	145.085
y3++	166.121	166.121	166.121	166.121	166.121	193.611	193.611
y4++	230.15	230.15	230.15	230.15	230.15	251.124	251.124
y5++	287.663	287.663	287.663	287.663	287.663	329.175	279.635
y6++	353.184	353.184	353.184	353.184	353.184	364.694	315.154
y7++	431.234	431.234	431.234	431.234	431.234	400.212	350.672
y8++	474.75	474.75	474.75	474.75	474.75	457.234	407.694
y9++	567.79	567.79	567.79	567.79	567.79	513.776	464.236
y10++	624.332	624.332	624.332	624.332	624.332	549.294	499.754
y11++	659.85	659.85	674.856	659.85	680.874	605.836	556.296
y12++	716.392	716.392	731.398	716.392	758.924	656.36	606.82
y13++	766.916	766.916	781.922	773.906	823.446	720.389	670.849
y14++	830.946	831.438	838.943	837.935		776.931	727.392
y15++	887.488	888.951	882.459	894.477
y1-NH3	130.113	130.113	130.113	130.113	130.113	158.119	158.119
y2-NH3	201.15	201.15	201.15	201.15	201.15	272.162	272.162
y3-NH3	314.234	314.234	314.234	314.234	314.234	369.215	369.215
y4-NH3	442.293	442.293	442.293	442.293	442.293	484.242	484.242
y5-NH3	557.319	557.319	557.319	557.319	557.319	640.343	541.263
y6-NH3	688.36	688.36	688.36	688.36	688.36	711.38	612.3
y7-NH3	844.461	844.461	844.461	844.461	844.461	782.417	683.337
y8-NH3	931.493	931.493	931.493	931.493	931.493	896.46	797.38
y9-NH3	1117.57	1117.57	1117.57	1117.57	1117.57	1009.54	910.464
y10-NH3	1230.66	1230.66	1230.66	1230.66	1230.66	1080.58	981.501
y11-NH3	1301.69	1301.69	1331.7	1301.69	1343.74	1193.67	1094.59
y12-NH3	1414.78	1414.78	1444.79	1414.78	1499.84	1294.71	1195.63
y13-NH3	1515.83	1515.83	1545.84	1529.8	1628.88	1422.77	1323.69
y14-NH3	1643.88	1644.87	1659.88	1657.86		1535.86	1436.78
y15-NH3	1756.97	1759.89	1746.91	1770.95
y1-H2O	129.113	129.113	129.113	129.113	129.113	157.119	157.119
y2-H2O	200.15	200.15	200.15	200.15	200.15	271.162	271.162
y3-H2O	313.234	313.234	313.234	313.234	313.234	368.215	368.215
y4-H2O	441.293	441.293	441.293	441.293	441.293	483.242	483.242
y5-H2O	556.319	556.319	556.319	556.319	556.319	639.343	540.263
y6-H2O	687.36	687.36	687.36	687.36	687.36	710.38	611.3
y7-H2O	843.461	843.461	843.461	843.461	843.461	781.417	682.337
y8-H2O	930.493	930.493	930.493	930.493	930.493	895.46	796.38
y9-H2O	1116.57	1116.57	1116.57	1116.57	1116.57	1008.54	909.464
y10-H2O	1229.66	1229.66	1229.66	1229.66	1229.66	1079.58	980.501
y11-H2O	1300.69	1300.69	1330.7	1300.69	1342.74	1192.67	1093.59
y12-H2O	1413.78	1413.78	1443.79	1413.78	1498.84	1293.71	1194.63
y13-H2O	1514.83	1514.83	1544.84	1528.8	1627.88	1421.77	1322.69
y14-H2O	1642.88	1643.87	1658.88	1656.86		1534.86	1435.78
y15-H2O	1755.97	1758.89	1745.91	1769.95
y1++-NH3	65.56	65.56	65.56	65.56	65.56	79.5631	79.5631
y2++-NH3	101.079	101.079	101.079	101.079	101.079	136.585	136.585
y3++-NH3	157.621	157.621	157.621	157.621	157.621	185.111	185.111
y4++-NH3	221.65	221.65	221.65	221.65	221.65	242.624	242.624
y5++-NH3	279.163	279.163	279.163	279.163	279.163	320.675	271.135
y6++-NH3	344.684	344.684	344.684	344.684	344.684	356.194	306.654
y7++-NH3	422.734	422.734	422.734	422.734	422.734	391.712	342.172
y8++-NH3	466.25	466.25	466.25	466.25	466.25	448.734	399.194
y9++-NH3	559.29	559.29	559.29	559.29	559.29	505.276	455.736
y10++-NH3	615.832	615.832	615.832	615.832	615.832	540.794	491.254
y11++-NH3	651.35	651.35	666.356	651.35	672.374	597.336	547.796
y12++-NH3	707.892	707.892	722.898	707.892	750.424	647.86	598.32
y13++-NH3	758.416	758.416	773.422	765.406	814.946	711.889	662.349
y14++-NH3	822.446	822.938	830.443	829.435		768.431	718.892
y15++-NH3	878.988	880.451	873.959	885.977
y1++-H2O	65.06	65.06	65.06	65.06	65.06	79.0631	79.0631
y2++-H2O	100.579	100.579	100.579	100.579	100.579	136.085	136.085
y3++-H2O	157.121	157.121	157.121	157.121	157.121	184.611	184.611
y4++-H2O	221.15	221.15	221.15	221.15	221.15	242.124	242.124
y5++-H2O	278.663	278.663	278.663	278.663	278.663	320.175	270.635
y6++-H2O	344.184	344.184	344.184	344.184	344.184	355.694	306.154
y7++-H2O	422.234	422.234	422.234	422.234	422.234	391.212	341.672
y8++-H2O	465.75	465.75	465.75	465.75	465.75	448.234	398.694
y9++-H2O	558.79	558.79	558.79	558.79	558.79	504.776	455.236
y10++-H2O	615.332	615.332	615.332	615.332	615.332	540.294	490.754
y11++-H2O	650.85	650.85	665.856	650.85	671.874	596.836	547.296
y12++-H2O	707.392	707.392	722.398	707.392	749.924	647.36	597.82
y13++-H2O	757.916	757.916	772.922	764.906	814.446	711.389	661.849
y14++-H2O	821.946	822.438	829.943	828.935		767.931	718.392
y15++-H2O	878.488	879.951	873.459	885.477
b1	116.034	114.091	100.076	130.05	116.034	116.034	116.034
b2	229.118	229.118	187.108	243.134	245.077	229.118	229.118
b3	357.177	358.161	301.151	371.193	401.178	357.177	357.177
b4	458.225	459.209	402.198	486.219	514.262	458.225	458.225
b5	571.309	572.293	515.282	599.304	627.346	571.309	571.309
b6	642.346	643.33	616.33	670.341	813.425	642.346	642.346
b7	755.43	756.414	729.414	783.425	900.457	755.43	755.43
b8	941.509	942.493	915.493	969.504	1056.56	869.473	869.473
b9	1028.54	1029.53	1002.53	1056.54	1187.6	940.51	940.51
b10	1184.64	1185.63	1158.63	1212.64	1302.63	1011.55	1011.55
b11	1315.68	1316.67	1289.67	1343.68	1430.68	1167.65	1068.57
b12	1430.71	1431.69	1404.69	1458.7	1543.77	1282.67	1183.6
b13	1558.77	1559.75	1532.75	1586.76	1614.81	1379.73	1280.65
b14	1671.85	1672.84	1645.84	1699.85		1493.77	1394.69
b15	1742.89	1743.87	1716.87	1770.88
b1++	58.5207	57.5493	50.5415	65.5286	58.5207	58.5207	58.5207
b2++	115.063	115.063	94.0575	122.071	123.042	115.063	115.063
b3++	179.092	179.584	151.079	186.1	201.093	179.092	179.092
b4++	229.616	230.108	201.603	243.613	257.635	229.616	229.616
b5++	286.158	286.65	258.145	300.155	314.177	286.158	286.158
b6++	321.676	322.168	308.669	335.674	407.216	321.676	321.676
b7++	378.219	378.711	365.211	392.216	450.732	378.219	378.219
b8++	471.258	471.75	458.25	485.256	528.783	435.24	435.24
b9++	514.774	515.266	501.766	528.772	594.303	470.759	470.759
b10++	592.825	593.317	579.817	606.822	651.817	506.277	506.277
b11++	658.345	658.837	645.337	672.342	715.846	584.328	534.788
b12++	715.858	716.35	702.851	729.856	772.388	641.841	592.301
b13++	779.888	780.38	766.88	793.885	807.906	690.368	640.828
b14++	836.43	836.922	823.422	850.427		747.389	697.849
b15++	871.948	872.44	858.941	885.946
b1-NH3	99.0342	97.0913	83.0757	113.05	99.0342	99.0342	99.0342
b2-NH3	212.118	212.118	170.108	226.134	228.077	212.118	212.118
b3-NH3	340.177	341.161	284.151	354.193	384.178	340.177	340.177
b4-NH3	441.225	442.209	385.198	469.219	497.262	441.225	441.225
b5-NH3	554.309	555.293	498.282	582.304	610.346	554.309	554.309
b6-NH3	625.346	626.33	599.33	653.341	796.425	625.346	625.346
b7-NH3	738.43	739.414	712.414	766.425	883.457	738.43	738.43
b8-NH3	924.509	925.493	898.493	952.504	1039.56	852.473	852.473
b9-NH3	1011.54	1012.53	985.525	1039.54	1170.6	923.51	923.51
b10-NH3	1167.64	1168.63	1141.63	1195.64	1285.63	994.547	994.547
b11-NH3	1298.68	1299.67	1272.67	1326.68	1413.68	1150.65	1051.57
b12-NH3	1413.71	1414.69	1387.69	1441.7	1526.77	1265.67	1166.6
b13-NH3	1541.77	1542.75	1515.75	1569.76	1597.81	1362.73	1263.65
b14-NH3	1654.85	1655.84	1628.84	1682.85		1476.77	1377.69
b15-NH3	1725.89	1726.87	1699.87	1753.88
b1-H2O	98.0342	96.0913	82.0757	112.05	98.0342	98.0342	98.0342
b2-H2O	211.118	211.118	169.108	225.134	227.077	211.118	211.118
b3-H2O	339.177	340.161	283.151	353.193	383.178	339.177	339.177
b4-H2O	440.225	441.209	384.198	468.219	496.262	440.225	440.225
b5-H2O	553.309	554.293	497.282	581.304	609.346	553.309	553.309
b6-H2O	624.346	625.33	598.33	652.341	795.425	624.346	624.346
b7-H2O	737.43	738.414	711.414	765.425	882.457	737.43	737.43
b8-H2O	923.509	924.493	897.493	951.504	1038.56	851.473	851.473
b9-H2O	1010.54	1011.53	984.525	1038.54	1169.6	922.51	922.51
b10-H2O	1166.64	1167.63	1140.63	1194.64	1284.63	993.547	993.547
b11-H2O	1297.68	1298.67	1271.67	1325.68	1412.68	1149.65	1050.57
b12-H2O	1412.71	1413.69	1386.69	1440.7	1525.77	1264.67	1165.6
b13-H2O	1540.77	1541.75	1514.75	1568.76	1596.81	1361.73	1262.65
b14-H2O	1653.85	1654.84	1627.84	1681.85		1475.77	1376.69
b15-H2O	1724.89	1725.87	1698.87	1752.88
b1++-NH3	50.0207	49.0493	42.0415	57.0286	50.0207	50.0207	50.0207
b2++-NH3	106.563	106.563	85.5575	113.571	114.542	106.563	106.563
b3++-NH3	170.592	171.084	142.579	177.6	192.593	170.592	170.592
b4++-NH3	221.116	221.608	193.103	235.113	249.135	221.116	221.116
b5++-NH3	277.658	278.15	249.645	291.655	305.677	277.658	277.658
b6++-NH3	313.176	313.668	300.169	327.174	398.716	313.176	313.176
b7++-NH3	369.719	370.211	356.711	383.716	442.232	369.719	369.719
b8++-NH3	462.758	463.25	449.75	476.756	520.283	426.74	426.74
b9++-NH3	506.274	506.766	493.266	520.272	585.803	462.259	462.259
b10++-NH3	584.325	584.817	571.317	598.322	643.317	497.777	497.777
b11++-NH3	649.845	650.337	636.837	663.842	707.346	575.828	526.288
b12++-NH3	707.358	707.85	694.351	721.356	763.888	633.341	583.801
b13++-NH3	771.388	771.88	758.38	785.385	799.406	681.868	632.328
b14++-NH3	827.93	828.422	814.922	841.927		738.889	689.349
b15++-NH3	863.448	863.94	850.441	877.446
b1++-H2O	49.5207	48.5493	41.5415	56.5286	49.5207	49.5207	49.5207
b2++-H2O	106.063	106.063	85.0575	113.071	114.042	106.063	106.063
b3++-H2O	170.092	170.584	142.079	177.1	192.093	170.092	170.092
b4++-H2O	220.616	221.108	192.603	234.613	248.635	220.616	220.616
b5++-H2O	277.158	277.65	249.145	291.155	305.177	277.158	277.158
b6++-H2O	312.676	313.168	299.669	326.674	398.216	312.676	312.676
b7++-H2O	369.219	369.711	356.211	383.216	441.732	369.219	369.219
b8++-H2O	462.258	462.75	449.25	476.256	519.783	426.24	426.24
b9++-H2O	505.774	506.266	492.766	519.772	585.303	461.759	461.759
b10++-H2O	583.825	584.317	570.817	597.822	642.817	497.277	497.277
b11++-H2O	649.345	649.837	636.337	663.342	706.846	575.328	525.788
b12++-H2O	706.858	707.35	693.851	720.856	763.388	632.841	583.301
b13++-H2O	770.888	771.38	757.88	784.885	798.906	681.368	631.828
b14++-H2O	827.43	827.922	814.422	841.427		738.389	688.849
b15++-H2O	862.948	863.44	849.941	876.946
